# Supplementary material for: High‐grade serous peritoneal cancer follows a high stromal response signature and shows worse outcome than ovarian cancer
Source: Mol Oncol. 2020 Oct 23;15(1):91–103. doi: 10.1002/1878-0261.12811 (PMC7782088; doi:10.1002/1878-0261.12811)
Supplement: Supplementary file 1 — Table S1. Summary of ranked genes identified by diagnosis comparing PC versus OC and tissue sampling site. Table S2. Differential Gene expression comparing PC versus OC in regards to diagnosis. Table S3. Differential Gene expression comparing sampling sites. Table S4. Descriptive statistics obtained from NGS, FISH/CISH and IHC in a cohort of serous adenocarcinomas of the fallopian tube, ovary, and peritoneum. [file MOL2-15-91-s001.xlsx]

## Sheet: SupplTable_01_RankedGenes
Supplementray Table 1 Summary of ranked genes identified by diagnosis comparing PC versus OC and tissue sampling site.
Rank Diagnosis	Rank Location	Symbolb	Name	Unigenec	Location
1	2	ADH1B	alcohol dehydrogenase 1B (class I)	Hs.4	4q23
2	1	FABP4	Fatty acid binding protein 4, adipocyte (FABP4)	Hs.391561	8q21
3	9	BCHE	Butyrylcholinesterase	Hs.420483	3q26.1-q26.2
4	18	CXCL12	Chemokine (C-X-C motif) ligand 12	Hs.522891	10q11.1
5	71	LINC01140	long intergenic non-protein coding RNA 1140	Hs.306423	1p22.3
6	60	MEDAG	Mesenteric estrogen-dependent adipogenesis	Hs.147880	13q12.3
7	36	OMD	Osteomodulin	Hs.94070	9q22.31
8	108	LINC00312	Long intergenic non-protein coding RNA 312	Hs.433151	3p25.3
9	10	PLIN1	Perilipin 1	Hs.103253	15q26
10	15	ADIPOQ	Adiponectin, C1Q and collagen domain containing	Hs.80485	3q27
11	17	SEMA3D	Sema domain, immunoglobulin domain (Ig), short basic domain, secreted, (semaphorin) 3D	Hs.201340	7q21.11
12	12	ASPN	Asporin	Hs.435655	9q22
13	6	PTGER3	Prostaglandin E receptor 3 (subtype EP3)	Hs.445000	1p31.2
14	4	SFRP2	Secreted frizzled-related protein 2 (SFRP2)	Hs.481022	4q31.3
15	5	SVEP1	Sushi, von Willebrand factor type A, EGF and pentraxin domain containing 1	Hs.522334	9q32
16	75	AQP1	Aquaporin 1 (Colton blood group)	Hs.76152	7p14
17	20	LPL	Lipoprotein lipase	Hs.180878	8p22
18	11	ISL1	ISL LIM homeobox 1	Hs.505	5q11.1
19	16	SPATS2L	Spermatogenesis associated, serine-rich 2-like	Hs.120323	2q33.1
20	25	CCDC80	Coiled-coil domain containing 80	Hs.477128	3q13.2
21	7	CD36	CD36 molecule (thrombospondin receptor)	Hs.120949	7q11.2
22	28	CRISPLD2	Cysteine-rich secretory protein LCCL domain containing 2	Hs.513779	16q24.1
23	13	EPYC	Epiphycan	Hs.435680	12q21
24	29	AOC3	Amine oxidase, copper containing 3 (vascular adhesion protein 1)	Hs.198241	17q21
25	3	RUNX1-IT1	RUNX1 intronic transcript 1	Hs.672131	21q22.12
a Full list of genes are listed in Supplementary Data.
b HUGO.
c Unigene identifiers were derived from the UniGene Build #176 (October 2004).

## Sheet: SupplTable_02_Diagnosis
Supplementray Table 2 Differential gene expression comparing PC versus OC in regards to diagnosis.
Gene	logFC	AveExpr	t	P.Value	adj.P.Val	B
ADH1B	-2.85415	5.16673	-7.25309	6.03579e-12	1.21591e-07	16.4078
FABP4	-3.3213	5.96296	-6.74932	1.17473e-10	1.18325e-06	13.6581
BCHE	-1.57589	4.24885	-6.19499	2.6277e-09	1.7645e-05	10.7842
CXCL12	-1.33055	7.56896	-6.09442	4.53114e-09	2.13606e-05	10.2811
LINC01140	-0.76388	5.07114	-6.06522	5.30171e-09	2.13606e-05	10.1361
MEDAG	-0.872501	6.12423	-6.00574	7.28883e-09	2.44723e-05	9.84229
OMD	-1.38069	4.41145	-5.97135	8.75344e-09	2.51912e-05	9.67333
LINC00312	-0.929488	6.18995	-5.91001	1.21122e-08	2.62307e-05	9.37375
PLIN1	-0.928133	5.38697	-5.89719	1.29589e-08	2.62307e-05	9.31143
ADIPOQ	-1.59602	4.10402	-5.86214	1.55814e-08	2.62307e-05	9.14149
SEMA3D	-0.738994	4.05979	-5.85067	1.65468e-08	2.62307e-05	9.08606
ASPN	-2.13246	6.27311	-5.84719	1.68515e-08	2.62307e-05	9.06924
PTGER3	-1.00516	5.106	-5.84633	1.69272e-08	2.62307e-05	9.06511
SFRP2	-2.99964	7.58215	-5.77988	2.39397e-08	3.29648e-05	8.74562
SVEP1	-1.14731	6.39603	-5.77506	2.45456e-08	3.29648e-05	8.72258
AQP1	-1.01155	7.30984	-5.71764	3.30381e-08	4.15971e-05	8.44883
LPL	-1.36406	5.76522	-5.59056	6.32918e-08	7.50007e-05	7.85025
ISL1	-0.660057	3.52161	-5.55877	7.43481e-08	8.11794e-05	7.7021
SPATS2L	-0.841494	4.73332	-5.55295	7.65653e-08	8.11794e-05	7.67506
CCDC80	-1.72092	7.99253	-5.52311	8.89942e-08	8.38836e-05	7.53667
CD36	-1.61202	5.72378	-5.52231	8.93537e-08	8.38836e-05	7.53297
CRISPLD2	-1.58649	7.21051	-5.51736	9.16078e-08	8.38836e-05	7.51005
EPYC	-2.48843	5.39076	-5.49025	1.04961e-07	9.08335e-05	7.3849
AOC3	-0.96434	5.61469	-5.48415	1.08216e-07	9.08335e-05	7.35682
RUNX1-IT1	-0.910756	6.1569	-5.40877	1.57531e-07	0.000126939	7.01164
ACTA2	-1.37558	5.51176	-5.34977	2.10808e-07	0.000161792	6.74398
MS4A1	-1.17209	3.93091	-5.34403	2.16847e-07	0.000161792	6.71804
GLIPR1	-0.894493	7.79679	-5.28052	2.95876e-07	0.000212873	6.43271
LUM	-1.52219	6.26546	-5.25499	3.34991e-07	0.000218918	6.31875
PRKG1	-0.902521	6.17737	-5.25332	3.37712e-07	0.000218918	6.31133
IGF1	-1.44382	7.51028	-5.25033	3.42646e-07	0.000218918	6.29802
OLFML3	-1.11484	8.1669	-5.24605	3.49833e-07	0.000218918	6.27897
CCR7	-0.864095	4.51839	-5.24094	3.58615e-07	0.000218918	6.25622
PDLIM3	-1.42553	5.60175	-5.22286	3.91389e-07	0.000231898	6.17598
CIDEC	-0.381464	5.51177	-5.18295	4.7441e-07	0.000273057	5.99953
RASGRP3	-0.53909	5.34619	-5.15018	5.55134e-07	0.000310644	5.85544
TIMP4	-0.639012	4.14911	-5.11541	6.55348e-07	0.000352116	5.70333
FAP	-1.79432	7.43534	-5.11258	6.64204e-07	0.000352116	5.69103
RHOH	-0.897999	4.86001	-5.07807	7.82429e-07	0.000404155	5.54093
PDGFD	-1.09711	6.92127	-5.06623	8.27516e-07	0.000416758	5.48961
FAM69A	-0.969348	6.44028	-5.0391	9.40505e-07	0.000462109	5.3724
FGF1	-0.673547	5.60285	-5.03329	9.66596e-07	0.000463621	5.34734
ALDH1A3	-1.33774	7.21907	-5.0042	1.10798e-06	0.000518857	5.22236
ZCCHC24	-0.835888	7.81453	-4.99633	1.14959e-06	0.000518857	5.18862
FHL5	-0.286298	3.3253	-4.99436	1.16024e-06	0.000518857	5.18018
GALNT15	-0.552535	4.89099	-4.9887	1.19135e-06	0.000518857	5.15596
CACNA1C	-0.25539	4.43559	-4.98528	1.21054e-06	0.000518857	5.14134
PAMR1	-0.642281	6.5963	-4.9333	1.54176e-06	0.000633738	4.92007
ARHGAP15	-0.935184	6.21004	-4.93214	1.55003e-06	0.000633738	4.91518
KLF2	-0.748119	7.28619	-4.92897	1.57294e-06	0.000633738	4.90176
EMCN	-0.773896	5.76468	-4.88047	1.96754e-06	0.000777177	4.69711
WIPF1	-0.916989	7.4094	-4.87449	2.02242e-06	0.000783494	4.67197
CPA3	-0.818508	4.56244	-4.86946	2.06961e-06	0.000786646	4.65089
PIEZO2	-0.943302	5.64435	-4.82048	2.58926e-06	0.000965936	4.44623
COLEC12	-1.13573	7.15081	-4.80388	2.79231e-06	0.00100844	4.37728
BACH2	-0.717615	4.31714	-4.80302	2.80329e-06	0.00100844	4.3737
TIMP3	-1.4082	8.77633	-4.79212	2.94548e-06	0.001041	4.32852
GZMK	-1.14206	5.72063	-4.78036	3.10668e-06	0.00106291	4.27988
STEAP4	-1.19469	6.39272	-4.77644	3.16226e-06	0.00106291	4.26369
POSTN	-2.32764	7.27887	-4.7762	3.16579e-06	0.00106291	4.26267
DOCK11	-1.01719	7.3016	-4.75849	3.42951e-06	0.00113258	4.18964
SH2D1A	-0.576237	4.29568	-4.74152	3.7019e-06	0.00120282	4.1199
PODN	-0.561492	6.1239	-4.70523	4.35662e-06	0.00139308	3.97136
GREM1	-1.67073	5.0493	-4.69772	4.50542e-06	0.00141815	3.94073
GEM	-1.01947	6.04869	-4.67991	4.878e-06	0.00148919	3.86829
SLIT3	-0.808137	6.57428	-4.67987	4.87895e-06	0.00148919	3.86812
MICAL1	-0.539228	6.40148	-4.67311	5.02792e-06	0.00151175	3.8407
SLC12A8	-0.882535	6.90261	-4.64838	5.61171e-06	0.00166247	3.74059
LINC00922	-0.312287	4.40878	-4.63955	5.83578e-06	0.00168623	3.70491
GPR34	-1.04172	7.03755	-4.6364	5.91758e-06	0.00168623	3.69223
PECAM1	-0.749657	6.81111	-4.63543	5.94301e-06	0.00168623	3.68833
EVI2A	-1.08183	7.23059	-4.62852	6.12739e-06	0.00170926	3.66049
LY86	-0.711401	7.36699	-4.62328	6.27078e-06	0.00170926	3.63942
ADAMTS2	-1.31038	6.82942	-4.61989	6.36532e-06	0.00170926	3.62579
PRRX1	-1.53865	7.66624	-4.61891	6.39309e-06	0.00170926	3.62183
PIK3R5	-0.562658	5.46028	-4.61695	6.44844e-06	0.00170926	3.61397
C3AR1	-0.769637	7.91152	-4.61132	6.61066e-06	0.0017295	3.59135
SLC35D3	-0.820269	3.71797	-4.59136	7.21726e-06	0.001864	3.51141
OLR1	-0.973959	5.2026	-4.57067	7.90272e-06	0.00201519	3.42881
CMAHP	-1.07841	5.65246	-4.54921	8.67952e-06	0.00217043	3.34349
IL7R	-1.19705	6.16246	-4.54505	8.83846e-06	0.00217043	3.32698
INMT	-0.534175	4.93044	-4.54245	8.9391e-06	0.00217043	3.31668
SERPINE1	-1.15399	6.99869	-4.5393	9.06252e-06	0.00217043	3.30421
LINC00341	-0.737035	6.18973	-4.53918	9.0672e-06	0.00217043	3.30374
WDFY4	-0.349588	6.01084	-4.53689	9.15793e-06	0.00217043	3.29468
COPZ2	-0.613592	6.94201	-4.53367	9.28745e-06	0.00217553	3.2819
FNIP2	-0.602052	7.30955	-4.52017	9.8484e-06	0.00225822	3.22856
NLRP3	-0.357727	4.2835	-4.51979	9.86464e-06	0.00225822	3.22706
RGS18	-0.588306	4.6368	-4.51455	1.00913e-05	0.00227951	3.20641
SNAI2	-1.20116	7.53587	-4.51245	1.0184e-05	0.00227951	3.19809
MS4A7	-0.963908	7.95928	-4.50768	1.03966e-05	0.00228628	3.1793
ELTD1	-0.686047	5.95206	-4.50669	1.04412e-05	0.00228628	3.17541
MAFB	-0.84986	9.56937	-4.49361	1.1049e-05	0.00239336	3.12397
FLI1	-0.761221	5.4117	-4.47626	1.19077e-05	0.00250499	3.05594
LILRA2	-0.342364	4.30132	-4.47625	1.19085e-05	0.00250499	3.05588
CYSLTR1	-0.591251	4.43226	-4.47317	1.2067e-05	0.00250499	3.04386
IL16	-0.519531	5.65728	-4.47153	1.2153e-05	0.00250499	3.03741
ALPK2	-0.965179	4.9139	-4.47089	1.21861e-05	0.00250499	3.03494
PLN	-0.980906	5.37487	-4.44326	1.37217e-05	0.00278232	2.92711
SRPX	-1.05401	6.58027	-4.44173	1.38115e-05	0.00278232	2.92119
HEG1	-0.689209	8.51419	-4.42904	1.4582e-05	0.00290227	2.87188
MFAP4	-0.950266	5.87151	-4.42724	1.4695e-05	0.00290227	2.86487
XYLT1	-0.734355	5.10105	-4.42167	1.50483e-05	0.00294318	2.8433
GPR116	-0.726935	6.53149	-4.40926	1.58662e-05	0.00307331	2.79525
DACT3	-0.284166	5.97629	-4.39525	1.68404e-05	0.0032266	2.74116
GMFG	-0.646952	7.17597	-4.39334	1.69779e-05	0.0032266	2.73378
LINC00926	-0.449216	4.63419	-4.38735	1.74152e-05	0.00325866	2.7107
KCNE4	-0.734152	5.03427	-4.38627	1.74949e-05	0.00325866	2.70655
SLC9A9	-0.434732	6.25458	-4.38212	1.78059e-05	0.00325866	2.69056
COL8A1	-1.61768	8.59394	-4.38137	1.78621e-05	0.00325866	2.6877
FOXN3	-0.506645	7.5043	-4.38014	1.79554e-05	0.00325866	2.68298
SCML4	-0.478366	3.70075	-4.37611	1.82649e-05	0.00328523	2.66747
RCSD1	-0.726946	5.57566	-4.3627	1.93304e-05	0.00344612	2.61603
PCED1B-AS1	-0.134005	3.25392	-4.35287	2.01499e-05	0.003549	2.57838
MOXD1	-1.03406	5.84483	-4.35158	2.02599e-05	0.003549	2.57344
AXL	-0.579943	7.92451	-4.34349	2.09618e-05	0.00364031	2.54255
ADAM12	-1.4633	5.96806	-4.33829	2.14262e-05	0.00366598	2.52268
OSR1	-0.527689	4.21449	-4.33776	2.14736e-05	0.00366598	2.52068
ASPA	-0.444184	3.73718	-4.33433	2.17859e-05	0.00368804	2.50759
PDGFRB	-0.691912	7.42193	-4.32821	2.2353e-05	0.00375252	2.48429
RGS5	-0.743554	7.26322	-4.32496	2.26599e-05	0.0037726	2.47193
THBS2	-1.57192	8.71743	-4.31354	2.37718e-05	0.00392527	2.42851
SPARC	-0.999707	9.40082	-4.30469	2.4668e-05	0.00402988	2.39498
LEP	-0.293963	3.78499	-4.3021	2.49375e-05	0.00402988	2.38513
CTSK	-1.29877	8.81486	-4.30061	2.50929e-05	0.00402988	2.3795
PCSK6	0.912457	4.80348	4.29954	2.52055e-05	0.00402988	2.37545
MS4A6A	-0.870125	5.21704	-4.29666	2.55099e-05	0.0040381	2.36457
MYCT1	-0.315195	4.04206	-4.29396	2.57997e-05	0.0040381	2.35433
PLAC9	-0.328474	4.46139	-4.29341	2.58583e-05	0.0040381	2.35228
MSR1	-0.859353	5.92496	-4.28654	2.66109e-05	0.00409947	2.32629
ADARB1	-0.66965	6.48538	-4.28611	2.66583e-05	0.00409947	2.32468
LRP1	-0.460948	6.76139	-4.28173	2.71492e-05	0.00413565	2.30815
NTM	-1.51367	5.92538	-4.28036	2.73041e-05	0.00413565	2.303
LY9	-0.27477	5.03299	-4.27458	2.79686e-05	0.00419612	2.28122
GIMAP6	-0.781534	5.62816	-4.27329	2.812e-05	0.00419612	2.27633
MNDA	-1.04692	6.35601	-4.26969	2.85433e-05	0.00422797	2.2628
LOX	-1.48544	7.09127	-4.26603	2.89804e-05	0.00424003	2.24904
PIK3CG	-0.75476	5.46137	-4.26429	2.91914e-05	0.00424003	2.24247
IFFO1	-0.580536	6.39046	-4.26291	2.93586e-05	0.00424003	2.23729
BCL11B	-0.832682	5.03323	-4.26083	2.96128e-05	0.00424003	2.22949
MARCKS	-0.724048	8.9679	-4.2575	3.00254e-05	0.00424003	2.21696
CCL19	-0.90905	4.90581	-4.25741	3.00364e-05	0.00424003	2.21663
DLC1	-0.786031	7.36133	-4.25662	3.01346e-05	0.00424003	2.21368
P2RY10	-0.388197	4.65013	-4.2549	3.03503e-05	0.00424003	2.20722
GAB3	-0.437057	5.47123	-4.25356	3.05189e-05	0.00424003	2.2022
HSD17B6	-0.877286	4.83492	-4.25084	3.08652e-05	0.00424429	2.19199
CLMP	-0.572777	5.11177	-4.24875	3.11327e-05	0.00424429	2.18418
EDNRA	-1.10331	7.22276	-4.24838	3.11817e-05	0.00424429	2.18275
GIMAP4	-0.771582	6.8522	-4.24621	3.14624e-05	0.00425376	2.17464
RGS4	-1.05888	6.66962	-4.23566	3.28645e-05	0.00440195	2.13518
PLIN4	-0.433315	5.64618	-4.23369	3.31339e-05	0.00440195	2.12779
AGTR1	-0.403346	3.9279	-4.23073	3.35401e-05	0.00440195	2.11676
COL5A2	-1.33096	8.43081	-4.23005	3.36345e-05	0.00440195	2.11422
FBLN1	-1.13633	7.06864	-4.22993	3.36511e-05	0.00440195	2.11378
CALD1	-0.788395	6.34717	-4.21155	3.62985e-05	0.00470418	2.04526
INHBA	-1.70902	7.46603	-4.21058	3.64426e-05	0.00470418	2.04168
TLR7	-0.789312	4.93192	-4.20845	3.67639e-05	0.00470418	2.03374
GIMAP1	-0.731907	5.21401	-4.20758	3.68955e-05	0.00470418	2.0305
NAPSB	-0.728888	5.70584	-4.2008	3.79373e-05	0.00480658	2.00532
LSAMP	-0.71769	4.4258	-4.19918	3.81899e-05	0.00480834	1.99932
IGKC	-1.69493	9.25232	-4.19717	3.85057e-05	0.004818	1.99187
PROCR	-0.54376	5.50307	-4.18525	4.04339e-05	0.00502158	1.94769
DOCK2	-0.736488	6.06346	-4.18406	4.06313e-05	0.00502158	1.94329
STAP1	-0.433196	3.56652	-4.18014	4.1287e-05	0.00507151	1.92881
PTGIS	-1.13194	7.9154	-4.17677	4.18606e-05	0.0051108	1.91634
PPAP2A	-0.557985	7.84975	-4.17079	4.28948e-05	0.00520277	1.89428
CD48	-0.8357	7.2893	-4.16945	4.31304e-05	0.00520277	1.88933
CD93	-0.647458	7.91079	-4.15701	4.53733e-05	0.00544074	1.84352
GNGT2	-0.211596	5.28172	-4.15356	4.60143e-05	0.00548496	1.83084
CD248	-0.384072	6.61588	-4.15049	4.65925e-05	0.00552121	1.81956
LMCD1	-0.607763	7.98019	-4.14351	4.79326e-05	0.00558007	1.79394
MS4A4A	-1.09331	7.11972	-4.14246	4.8138e-05	0.00558007	1.79008
S1PR1	-0.31121	4.76505	-4.14219	4.81904e-05	0.00558007	1.7891
GPR65	-0.845859	6.04794	-4.14216	4.81972e-05	0.00558007	1.78897
SEPT11	-0.715206	5.69165	-4.13707	4.92017e-05	0.0056358	1.77034
TLR1	-0.760185	5.66094	-4.13496	4.96263e-05	0.0056358	1.76258
GAPT	-0.553685	3.59861	-4.13337	4.99461e-05	0.0056358	1.75677
HAND2-AS1	-0.311837	3.69109	-4.1318	5.02643e-05	0.0056358	1.75104
COL1A1	-1.20058	7.7661	-4.13151	5.03239e-05	0.0056358	1.74997
RRNAD1	0.315146	6.91511	4.13135	5.03571e-05	0.0056358	1.74937
C8orf33	0.61377	8.60741	4.12987	5.06595e-05	0.00563831	1.74397
SAMD3	-0.461968	4.08734	-4.12802	5.10406e-05	0.00564952	1.7372
VGLL3	-0.942658	5.04516	-4.12406	5.1865e-05	0.0056892	1.72273
NEXN	-0.902667	5.6351	-4.12359	5.19639e-05	0.0056892	1.72101
SUGCT	-0.903856	6.02598	-4.10967	5.49696e-05	0.00598574	1.67024
C4orf32	-0.768675	5.42585	-4.10725	5.55098e-05	0.00601207	1.66141
COMP	-1.45257	6.45523	-4.09995	5.71679e-05	0.00615854	1.63485
RIT2	-0.101182	3.18428	-4.09816	5.75806e-05	0.00617	1.62836
SPARCL1	-0.662007	10.0045	-4.09245	5.89194e-05	0.00625873	1.60761
EVI2B	-0.978786	6.69374	-4.09198	5.903e-05	0.00625873	1.60592
ECM2	-0.96486	6.87809	-4.09029	5.94322e-05	0.00626839	1.59979
WBP1L	-0.403105	9.02319	-4.08057	6.17984e-05	0.00648401	1.56457
SELL	-0.872467	5.14327	-4.07849	6.23165e-05	0.00650449	1.55704
TSPAN8	1.78688	6.43061	4.07643	6.28342e-05	0.00652158	1.54957
PHLDB2	-1.03002	7.39041	-4.07486	6.32318e-05	0.00652158	1.54388
PIK3CD	-0.474203	7.16279	-4.07383	6.34931e-05	0.00652158	1.54016
COL3A1	-1.3564	7.53321	-4.06954	6.45927e-05	0.00652158	1.52468
ACKR1	-0.737499	5.58626	-4.06942	6.46245e-05	0.00652158	1.52423
NAAA	-0.640361	6.61687	-4.06941	6.46266e-05	0.00652158	1.5242
COL11A1	-1.99956	8.1171	-4.06895	6.47464e-05	0.00652158	1.52253
LGMN	-0.54125	9.41249	-4.06454	6.58983e-05	0.00660201	1.50663
C1QTNF3	-0.886607	7.73285	-4.0634	6.62003e-05	0.00660201	1.50251
CD86	-0.866369	6.38978	-4.05984	6.71489e-05	0.00666362	1.48967
CSF1R	-0.660444	7.98531	-4.05739	6.78112e-05	0.006668	1.48083
RASSF5	-0.707074	7.52297	-4.05723	6.7855e-05	0.006668	1.48024
PTGER4	-0.836696	7.35612	-4.05506	6.84453e-05	0.00667553	1.47243
LIPA	-0.549486	9.53702	-4.05428	6.86581e-05	0.00667553	1.46963
ZC3H12D	-0.424698	3.476	-4.05028	6.97638e-05	0.00667553	1.45523
IL10RA	-0.782202	6.78066	-4.0495	6.9982e-05	0.00667553	1.45241
SH3PXD2B	-0.470667	8.08032	-4.04861	7.02298e-05	0.00667553	1.44923
ARHGAP28	-0.624317	4.77073	-4.04855	7.02471e-05	0.00667553	1.449
SCRG1	-0.484483	4.10795	-4.04853	7.02513e-05	0.00667553	1.44895
ITK	-0.660651	4.70914	-4.04083	7.24416e-05	0.00683821	1.42127
COL16A1	-0.729261	7.90253	-4.04014	7.26422e-05	0.00683821	1.41878
CYBRD1	-0.727321	9.38604	-4.03751	7.34062e-05	0.00687799	1.40935
NLRC3	-0.676268	4.32577	-4.03629	7.37616e-05	0.00687929	1.405
GAL3ST4	-0.378575	6.95251	-4.03131	7.52373e-05	0.00698459	1.38715
ITGA4	-0.450592	3.69148	-4.02815	7.61882e-05	0.00700719	1.37583
COL5A1	-1.2111	8.8919	-4.02725	7.64626e-05	0.00700719	1.37259
FAIM3	-0.566594	5.46113	-4.02705	7.65243e-05	0.00700719	1.37186
TMEM119	-0.691237	4.8407	-4.0208	7.84455e-05	0.00712416	1.34952
WIPF3	0.855974	6.36262	4.0206	7.8509e-05	0.00712416	1.34879
ARHGAP31	-0.356859	4.83489	-4.01789	7.93554e-05	0.00714013	1.33913
GFPT2	-0.69762	6.1885	-4.01777	7.93939e-05	0.00714013	1.33869
MAF	-0.713875	7.9243	-4.01458	8.04047e-05	0.00718921	1.32729
FBXO21	0.5981	9.78003	4.0138	8.06533e-05	0.00718921	1.32451
BHLHE22	-0.62556	4.37098	-4.0116	8.13593e-05	0.00722019	1.31666
CLIC2	-0.626846	5.3542	-4.00819	8.24639e-05	0.00727429	1.30452
DAB2	-0.746594	8.34866	-4.0075	8.26911e-05	0.00727429	1.30204
CD37	-0.758608	5.40115	-4.00258	8.43172e-05	0.00738508	1.2845
FCRL3	-0.456103	3.62078	-4.00108	8.48168e-05	0.00739669	1.27918
GIMAP7	-0.755921	5.59051	-3.99718	8.61334e-05	0.0074557	1.26531
PHF8	0.418938	6.73644	3.99689	8.62337e-05	0.0074557	1.26426
TREM2	-0.565103	6.96429	-3.98048	9.19962e-05	0.00791687	1.20602
LDB2	-0.677476	6.59767	-3.9795	9.23537e-05	0.00791687	1.20253
EPB41L3	-0.782832	5.15974	-3.97703	9.32542e-05	0.00792779	1.19379
GNG2	-0.74517	6.16536	-3.97699	9.32682e-05	0.00792779	1.19366
JADE3	0.531809	7.26745	3.9687	9.63573e-05	0.00815596	1.16433
MIR4435-1HG	-0.182967	4.71693	-3.96532	9.76458e-05	0.00823044	1.15238
KIAA1324L	-0.708618	6.08253	-3.96379	9.82326e-05	0.0082454	1.14699
TLR4	-0.572005	4.51673	-3.95805	0.000100472	0.00838708	1.1267
CADPS	1.13444	5.37925	3.95643	0.000101112	0.00838708	1.12099
APLNR	-0.412092	5.52157	-3.95589	0.000101324	0.00838708	1.11911
CSTF3	0.633444	7.44394	3.95266	0.000102613	0.00838708	1.10773
IGLV1-44	-1.76091	6.65248	-3.95198	0.000102889	0.00838708	1.10532
PARP15	-0.175859	3.38347	-3.95124	0.000103187	0.00838708	1.10272
CD84	-0.797612	7.43026	-3.95115	0.000103225	0.00838708	1.10238
GHR	-0.855686	4.87743	-3.951	0.000103283	0.00838708	1.10188
P2RY8	-0.40734	4.46142	-3.95005	0.000103668	0.00838708	1.09854
KIF26B	-1.03829	6.76943	-3.94889	0.000104141	0.00839165	1.09444
ETV1	-1.05327	6.4804	-3.94704	0.000104897	0.00841889	1.08794
VSIG4	-0.751962	8.09958	-3.93973	0.000107937	0.00858792	1.06224
TGFB3	-0.496591	6.28987	-3.93959	0.000107997	0.00858792	1.06174
PAPPA	-0.69449	4.56441	-3.93646	0.000109326	0.00858792	1.05074
CHSY3	-0.522725	4.9584	-3.93613	0.000109465	0.00858792	1.0496
TRAF3IP3	-0.74859	5.05946	-3.9361	0.000109478	0.00858792	1.04949
GPR18	-0.474361	3.76375	-3.93383	0.000110453	0.00858792	1.04152
CXorf21	-0.22675	6.14104	-3.933	0.00011081	0.00858792	1.03862
AIF1	-0.643529	8.21834	-3.93275	0.000110917	0.00858792	1.03775
MEIS3	-0.200487	6.51867	-3.9323	0.000111114	0.00858792	1.03616
PEG3	1.60123	6.70105	3.93195	0.000111266	0.00858792	1.03493
ARHGEF6	-0.552374	7.03098	-3.9288	0.000112639	0.00866075	1.02389
HIGD1B	-0.223193	5.75211	-3.92664	0.000113592	0.00870076	1.01633
APOD	-0.723696	6.3011	-3.91954	0.000116773	0.00891059	0.991492
C1orf162	-0.707414	7.15723	-3.91699	0.000117937	0.0089654	0.982581
CD300A	-0.483408	4.83156	-3.91392	0.000119352	0.00903889	0.971858
GPD1	-0.293944	5.22576	-3.91046	0.000120969	0.00908552	0.959762
FGF7	-0.300686	3.8951	-3.91029	0.000121049	0.00908552	0.959172
DSE	-0.62803	8.1282	-3.90971	0.000121321	0.00908552	0.957155
VCAN	-1.4197	7.98307	-3.908	0.00012213	0.00909206	0.951177
LRRC15	-1.13818	6.29242	-3.90762	0.000122311	0.00909206	0.949852
NUAK1	-0.900988	7.83652	-3.90138	0.000125308	0.00926047	0.928095
ENPP1	-0.752508	6.66701	-3.90016	0.0001259	0.00926047	0.923862
MEF2C	-0.581063	7.63469	-3.90005	0.000125955	0.00926047	0.923468
ABCA1	-0.573453	8.15324	-3.89816	0.000126877	0.00929429	0.916919
EMP3	-0.61434	7.63171	-3.89704	0.000127429	0.00930095	0.913015
ARNTL	-0.362448	6.75	-3.89397	0.000128955	0.00937837	0.902319
CIDEA	-0.315074	5.14704	-3.89164	0.00013012	0.00942899	0.894246
TGFBR1	-0.524252	6.84899	-3.88812	0.000131907	0.00952209	0.88199
CD3D	-0.567366	6.62065	-3.88725	0.00013235	0.00952209	0.878982
ELFN1	-0.172651	4.83291	-3.88308	0.000134497	0.00964214	0.864527
CD163	-0.843855	8.73477	-3.87944	0.000136404	0.0097442	0.851882
BTK	-0.424781	6.09446	-3.87767	0.000137337	0.00977613	0.845765
CALCRL	-0.457128	4.84477	-3.8741	0.000139239	0.00987667	0.83341
ZFHX4	-0.661864	6.11099	-3.8726	0.000140047	0.00989913	0.828215
RGS16	-0.653098	6.14545	-3.87059	0.00014114	0.0099415	0.821236
CRHBP	-0.135558	3.6165	-3.86847	0.000142295	0.00998791	0.81392
ISM1	-1.09725	6.00281	-3.86514	0.000144128	0.0100815	0.802426
FPR3	-0.867997	6.8774	-3.86025	0.000146866	0.0102374	0.785535
TAGAP	-0.844289	5.26073	-3.85511	0.000149798	0.0103879	0.767792
MMP2	-1.0183	8.92091	-3.85466	0.000150055	0.0103879	0.766254
HSPA4L	0.50518	4.1206	3.85265	0.000151218	0.0104325	0.759325
HEXB	-0.392261	9.77845	-3.84667	0.000154725	0.010638	0.738752
GRTP1	0.713422	6.07768	3.84466	0.000155925	0.0106621	0.731822
TNFAIP6	-0.986727	5.55407	-3.84431	0.000156133	0.0106621	0.730624
DCN	-1.14598	8.44641	-3.84315	0.000156829	0.0106734	0.726635
APBB1IP	-0.704146	7.24486	-3.84002	0.000158719	0.0107654	0.71589
GIMAP8	-0.639602	4.97772	-3.83915	0.00015925	0.0107654	0.712894
SFRP4	-1.35348	7.60728	-3.83345	0.000162759	0.0109658	0.693338
CFD	-0.676558	6.69558	-3.82664	0.000167053	0.0112172	0.669985
QKI	-0.679092	7.53695	-3.82577	0.000167603	0.0112172	0.667037
PTGFR	-0.233207	3.21571	-3.82461	0.000168353	0.01123	0.663034
TRAC	-0.655406	6.78147	-3.82181	0.00017016	0.0113131	0.65346
COL10A1	-1.43162	6.58156	-3.82037	0.000171098	0.0113381	0.648529
KLF6	-0.604775	9.49543	-3.81787	0.000172735	0.011409	0.639994
FCGR2C	-0.679944	7.36091	-3.81119	0.000177187	0.0116648	0.617179
KLRG1	-0.328225	5.52925	-3.80738	0.000179774	0.0117787	0.604186
OLFML2B	-0.908796	6.72359	-3.80672	0.000180221	0.0117787	0.60196
CD180	-0.33651	5.49694	-3.80607	0.000180672	0.0117787	0.59972
FBN1	-1.03432	8.8275	-3.80183	0.000183606	0.0119037	0.58528
RAB31	-0.764352	9.12179	-3.80147	0.000183858	0.0119037	0.58405
FN1	-1.03542	11.6107	-3.80075	0.000184361	0.0119037	0.581601
STAR	1.04583	4.96786	3.79981	0.000185017	0.0119079	0.578417
IGLC1	-1.78341	10.5307	-3.79466	0.000188673	0.0121045	0.560885
MYO1G	-0.408852	6.16146	-3.79237	0.000190319	0.0121714	0.553098
IKZF1	-0.768004	5.35605	-3.79097	0.000191333	0.0121975	0.54834
STARD8	-0.183651	5.92756	-3.7892	0.000192616	0.0122165	0.542349
ACSM5	-0.248159	4.64977	-3.78889	0.000192844	0.0122165	0.541292
ST3GAL5	-0.428606	6.62302	-3.78586	0.000195067	0.0123186	0.53102
EBF2	-0.306297	3.32935	-3.78338	0.000196913	0.0123435	0.522585
SASH3	-0.555694	6.06585	-3.78335	0.000196935	0.0123435	0.522485
ARTN	0.338906	5.9661	3.78286	0.0001973	0.0123435	0.520824
FAM78A	-0.357853	5.05848	-3.77719	0.000201576	0.0125224	0.501618
SCG2	-0.893914	5.03584	-3.77661	0.000202013	0.0125224	0.499681
GPR183	-0.723927	5.82405	-3.77638	0.000202191	0.0125224	0.498892
ATP8B4	-0.392474	3.85577	-3.77579	0.000202646	0.0125224	0.496877
TRBC1	-0.985052	6.95156	-3.77258	0.000205118	0.0126364	0.486018
SLCO2B1	-0.56598	7.40892	-3.76796	0.000208726	0.0127821	0.470403
IGLL3P	-1.10817	8.08983	-3.76792	0.000208753	0.0127821	0.47029
HLX	-0.400834	6.31006	-3.76705	0.000209441	0.0127854	0.467343
ITGBL1	-0.993056	4.95398	-3.76191	0.000213538	0.0129961	0.449996
CLEC2B	-0.829758	8.5085	-3.76048	0.000214689	0.0130268	0.445183
HAS1	-0.318117	4.36868	-3.75875	0.000216097	0.0130313	0.439332
ABL2	-0.31212	7.38397	-3.75773	0.000216929	0.0130313	0.435891
FYB	-0.945568	6.49376	-3.75719	0.000217369	0.0130313	0.434078
SELP	-0.321026	5.11359	-3.75652	0.000217915	0.0130313	0.431832
TYROBP	-0.718483	8.77173	-3.75642	0.000217997	0.0130313	0.431493
RUFY2	-0.507407	6.42899	-3.75015	0.000223201	0.0133029	0.41038
GNB4	-0.753425	8.41626	-3.74923	0.000223979	0.0133099	0.407265
RNASE6	-0.788295	7.02206	-3.74794	0.000225062	0.0133349	0.402948
GLRX	-0.550041	7.18435	-3.74434	0.000228125	0.0134768	0.390848
IGFL2	-0.626597	5.37757	-3.74293	0.000229338	0.0135088	0.386103
ZFHX4-AS1	-0.233835	3.05542	-3.73782	0.000233773	0.0137299	0.368965
TM6SF1	-0.566019	5.43735	-3.73376	0.000237357	0.0138999	0.355353
SPEF2	0.477211	6.47154	3.72766	0.000242845	0.01418	0.334907
CST7	-0.534025	5.81219	-3.72298	0.000247132	0.0143887	0.319253
RIN2	-0.333275	9.84732	-3.72141	0.00024858	0.0143946	0.314028
STK17B	-0.628727	8.36542	-3.72132	0.000248664	0.0143946	0.313728
COLEC11	1.19871	6.61713	3.71769	0.000252062	0.0145002	0.30159
CYB5D2	0.395739	6.99808	3.7175	0.000252243	0.0145002	0.300947
SLA	-0.623446	7.49782	-3.71707	0.000252647	0.0145002	0.299519
IFNGR1	-0.534065	6.68439	-3.71482	0.000254775	0.0145729	0.292017
ADAP2	-0.463252	7.15637	-3.71421	0.00025536	0.0145729	0.289965
MMP19	-0.630121	6.03506	-3.70837	0.000260981	0.0148516	0.270499
SH3BGRL	-0.355611	8.87507	-3.70614	0.000263159	0.0149333	0.263071
HIC1	-0.407564	5.43162	-3.70396	0.000265295	0.0150123	0.255843
TPSB2	-0.595872	5.60724	-3.70033	0.000268904	0.0151606	0.243767
SDCBP	-0.312067	10.7533	-3.69982	0.000269422	0.0151606	0.242045
TLR10	-0.339412	4.3987	-3.69718	0.000272076	0.0152072	0.233284
TNFSF8	-0.549512	5.18867	-3.69699	0.000272273	0.0152072	0.232638
ZEB2	-0.757935	4.99449	-3.69675	0.000272514	0.0152072	0.231847
PDE2A	-0.291538	5.69286	-3.69285	0.00027649	0.0153864	0.218904
MAN2A1	-0.500019	7.6669	-3.68995	0.000279479	0.0155099	0.209296
MN1	-0.786683	4.96137	-3.68702	0.000282535	0.0156364	0.199579
ELK1	0.384587	5.72967	3.68403	0.000285685	0.0157675	0.189672
LAPTM5	-0.717921	8.97663	-3.6822	0.000287627	0.0158313	0.18362
SNRPA	0.286797	8.97448	3.68114	0.000288762	0.0158429	0.180101
ACSL1	-0.706633	7.63748	-3.68013	0.000289842	0.0158429	0.176766
TIMD4	-0.487156	3.80285	-3.6798	0.000290197	0.0158429	0.175673
ENTPD1	-0.559249	5.88007	-3.6776	0.000292574	0.0159295	0.168387
MARCH1	-0.646966	5.43457	-3.67592	0.000294401	0.0159573	0.162828
NCF4	-0.519002	4.84364	-3.67567	0.000294669	0.0159573	0.162014
RERGL	-0.264907	3.39857	-3.67473	0.000295701	0.0159702	0.158893
FOLR2	-0.373528	7.06402	-3.67326	0.000297305	0.0160124	0.154059
ADAMTS12	-0.910198	6.42311	-3.67257	0.000298072	0.0160124	0.151759
CH25H	-0.573468	4.70239	-3.6641	0.000307541	0.0164772	0.123831
STX7	-0.380051	8.0223	-3.66142	0.000310602	0.0165763	0.114991
RASSF2	-0.598329	6.86967	-3.66104	0.000311038	0.0165763	0.113738
KCNAB2	-0.260723	6.77119	-3.65867	0.000313773	0.016678	0.10592
MAN1A1	-0.840126	8.07268	-3.65638	0.000316427	0.0167719	0.0984009
DAK	0.301578	6.11027	3.65571	0.000317205	0.0167719	0.0962089
CLEC7A	-0.791733	5.06458	-3.65437	0.000318786	0.0168114	0.0917712
CD2	-0.868679	6.27468	-3.65253	0.000320947	0.0168811	0.0857431
CD28	-0.267494	3.46611	-3.64853	0.00032571	0.0170871	0.0725927
COL24A1	-0.410442	3.48302	-3.64751	0.000326931	0.0171066	0.0692535
STX17-AS1	-0.263255	8.7379	-3.64679	0.000327801	0.0171076	0.0668839
C3orf80	-0.624388	3.59811	-3.64529	0.000329608	0.0171575	0.0619776
GPR176	-0.493403	6.21547	-3.6426	0.000332887	0.0172835	0.0531446
RASA3	-0.454	6.74583	-3.64088	0.000334999	0.0173485	0.0474996
CILP2	-0.692542	6.08465	-3.63673	0.000340142	0.017539	0.0339058
CALB2	-0.651687	5.43849	-3.63597	0.000341097	0.017539	0.031406
SLC7A7	-0.553732	7.87032	-3.63581	0.00034129	0.017539	0.0309017
ZSWIM5	0.447969	4.98597	3.63507	0.000342217	0.0175419	0.0284805
ST6GAL2	-1.0137	4.62482	-3.6329	0.00034496	0.0175899	0.0213592
CYTH4	-0.375391	6.5482	-3.63288	0.000344979	0.0175899	0.0213109
ABCA6	-0.407814	3.65134	-3.63225	0.000345773	0.0175899	0.0192595
LHFP	-0.771975	7.16713	-3.63102	0.000347336	0.0176249	0.0152353
GVINP1	-0.301303	4.24073	-3.62735	0.000352036	0.0178185	0.00324736
SPATA33	0.403032	5.30527	3.62609	0.000353672	0.0178193	-0.000887012
SEC24D	-0.480923	4.83833	-3.62597	0.00035382	0.0178193	-0.00126083
ICOS	-0.301171	4.03291	-3.6232	0.000357428	0.0179561	-0.0103089
GRAMD1B	0.369862	6.74908	3.62149	0.000359681	0.0179949	-0.0159118
PPEF1	-0.315154	3.73245	-3.62125	0.000359987	0.0179949	-0.0166711
FMO2	-0.972198	5.95246	-3.61697	0.000365674	0.0182339	-0.0306488
MRPS6	0.373218	9.34687	3.61533	0.000367859	0.0182976	-0.0359598
STK4	-0.483353	5.78953	-3.61268	0.000371436	0.0184242	-0.044588
TM2D3	0.396987	8.88671	3.6121	0.000372233	0.0184242	-0.0464991
MPEG1	-0.792918	6.96234	-3.61115	0.000373525	0.0184428	-0.0495867
LY96	-0.847553	7.2657	-3.60977	0.000375403	0.0184523	-0.0540583
APOC1	-0.718579	8.47812	-3.60967	0.00037555	0.0184523	-0.0544071
IRF8	-0.567763	7.26751	-3.60785	0.000378051	0.0185086	-0.0603229
SELPLG	-0.454623	6.46931	-3.6075	0.000378533	0.0185086	-0.061459
SKAP2	-0.720091	5.98724	-3.60678	0.000379524	0.0185121	-0.0637898
HGF	-0.401649	4.1967	-3.60555	0.000381235	0.0185507	-0.0678002
SERPINF1	-1.03149	9.18559	-3.60451	0.000382679	0.0185761	-0.0711696
CYP1B1	-1.21068	6.92666	-3.60007	0.000388918	0.0188335	-0.0855813
AMICA1	-0.398329	6.15806	-3.59889	0.000390597	0.0188695	-0.0894209
C9orf47	-0.181069	4.19685	-3.59755	0.000392503	0.0189162	-0.09376
MRPL49	0.2475	9.34553	3.59631	0.000394275	0.0189381	-0.0977721
CILP	-1.0031	7.05819	-3.59592	0.000394838	0.0189381	-0.0990449
MSRB3	-0.816102	7.40157	-3.59445	0.000396958	0.018976	-0.103815
AEBP1	-0.917944	9.27895	-3.59406	0.000397511	0.018976	-0.105056
LAIR1	-0.583935	6.9476	-3.59228	0.000400098	0.0190543	-0.110837
RUNX1T1	-0.911866	5.84374	-3.58781	0.000406643	0.0193203	-0.125292
CXCL14	-1.41805	6.7124	-3.58508	0.000410693	0.0194669	-0.134121
CD8A	-0.717103	6.19736	-3.58399	0.000412328	0.0194985	-0.13766
ADAMTSL1	-0.362242	5.11921	-3.58057	0.000417476	0.0196668	-0.148712
STX12	-0.306334	8.00376	-3.58033	0.000417839	0.0196668	-0.149486
TMEM242	-0.307183	4.26445	-3.57492	0.000426105	0.0199871	-0.166931
SETD4	0.312641	6.64551	3.57458	0.000426629	0.0199871	-0.168026
CD1D	-0.371963	3.85412	-3.57304	0.000429019	0.0200275	-0.173
THSD4	1.12336	9.25822	3.57209	0.000430501	0.0200275	-0.176071
CCL11	-0.805015	5.77541	-3.57202	0.000430612	0.0200275	-0.176301
LOC100505812	-0.357919	5.24852	-3.57092	0.000432317	0.0200275	-0.179819
FGD3	-0.291674	6.53509	-3.57083	0.000432462	0.0200275	-0.180119
SRGN	-0.737711	9.71014	-3.56973	0.000434194	0.0200615	-0.183676
RASGEF1B	-0.18046	3.43871	-3.5685	0.000436127	0.0200676	-0.187631
ZNF584	0.260285	6.37586	3.56838	0.000436317	0.0200676	-0.188019
DNAJB13	0.737983	6.50203	3.5612	0.000447781	0.0205479	-0.211107
EED	0.597196	5.02175	3.55377	0.000459949	0.0210583	-0.23497
TFEB	-0.398186	6.34109	-3.55035	0.000465645	0.0212708	-0.245922
DPEP2	-0.313039	4.78084	-3.54941	0.00046723	0.0212949	-0.248946
ARHGAP30	-0.634481	6.45022	-3.54828	0.000469126	0.0213331	-0.252549
LHFPL2	-0.423709	8.06807	-3.54434	0.000475828	0.0215891	-0.26517
CRABP1	1.227	6.72382	3.54364	0.000477028	0.0215949	-0.26741
SLC7A6	-0.388682	5.48215	-3.54071	0.000482073	0.0217744	-0.27677
TGFBR2	-0.472186	9.26339	-3.53814	0.000486554	0.0219276	-0.285
CRYAB	-0.814717	8.6925	-3.53687	0.000488784	0.0219789	-0.289067
HSPB2	-0.419185	5.94107	-3.53525	0.000491632	0.0220577	-0.294234
TRAT1	-0.352049	3.35363	-3.53245	0.000496597	0.022231	-0.30317
ADORA3	-0.520163	5.98121	-3.52994	0.00050109	0.0223824	-0.311181
FSTL1	-0.603688	9.84746	-3.52694	0.000506496	0.0225258	-0.320722
ELN	-0.616055	6.89659	-3.52692	0.000506537	0.0225258	-0.320794
LINC01094	-0.594928	4.85004	-3.52047	0.000518364	0.023001	-0.341313
EOMES	-0.467724	4.86348	-3.51835	0.000522327	0.0231259	-0.348084
CCR5	-0.55588	7.33327	-3.51522	0.000528196	0.0233063	-0.358016
BBS1	0.301911	8.17871	3.51495	0.000528715	0.0233063	-0.358889
CD53	-0.726276	8.54147	-3.51306	0.000532297	0.0234129	-0.36489
ANTXR2	-0.75902	7.40013	-3.50984	0.000538445	0.0235975	-0.375096
FAM155A	-0.374913	3.30213	-3.50964	0.000538835	0.0235975	-0.375739
IL2RB	-0.557529	6.88571	-3.50603	0.000545819	0.0238515	-0.387183
SLC37A4	0.315408	7.41745	3.5046	0.000548607	0.0239214	-0.391709
ITGB5	-0.645608	6.59514	-3.50008	0.000557519	0.0242575	-0.406026
SLC16A7	-0.565114	4.77076	-3.49932	0.000559029	0.0242708	-0.40843
SIGLEC1	-0.661111	6.21889	-3.49756	0.00056254	0.0243707	-0.413991
CYR61	-0.765052	9.75298	-3.49649	0.000564681	0.0244109	-0.417366
PLXNC1	-0.66658	7.48653	-3.49416	0.00056939	0.0245618	-0.424742
PTRF	-0.605707	6.41186	-3.49221	0.000573343	0.0246323	-0.430887
RPL7	0.376288	5.92834	3.49215	0.000573471	0.0246323	-0.431085
PLS3	-0.64014	9.60448	-3.4909	0.000576024	0.0246639	-0.435031
NKX3-2	-0.306487	4.49117	-3.49059	0.000576654	0.0246639	-0.436002
FAM201A	0.393284	3.4979	3.48945	0.000579003	0.0247119	-0.439612
XK	0.790739	5.16498	3.48728	0.000583475	0.0248372	-0.446444
OGN	-1.06884	5.68182	-3.48683	0.000584404	0.0248372	-0.447857
LPXN	-0.46591	7.33759	-3.48601	0.000586129	0.024858	-0.450474
CCRL2	-0.324367	5.47424	-3.482	0.000594521	0.025161	-0.463096
FCGR2A	-0.704858	7.42454	-3.48059	0.00059751	0.0251844	-0.467549
ROBO4	-0.345857	6.25662	-3.48055	0.000597575	0.0251844	-0.467646
ANGPTL2	-0.622865	7.21347	-3.47972	0.000599346	0.0252063	-0.470273
HOXA5	-1.13971	5.95526	-3.47771	0.000603638	0.0252602	-0.476607
KDR	-0.414193	5.3852	-3.4776	0.000603865	0.0252602	-0.476942
CD69	-0.845349	5.0135	-3.47736	0.000604389	0.0252602	-0.477712
WDR73	0.337664	8.20964	3.47338	0.000612952	0.0255651	-0.4902
LMOD1	-0.550957	5.75189	-3.47178	0.000616452	0.0256579	-0.495253
CXorf36	-0.195285	4.99818	-3.46779	0.00062521	0.0259688	-0.507774
ACTC1	-0.205773	5.78164	-3.46568	0.000629878	0.0261089	-0.514375
ADAM33	-0.335819	5.44443	-3.46332	0.000635156	0.0262735	-0.521779
SMIM3	-0.490977	6.95103	-3.46251	0.000636979	0.026295	-0.524322
MFSD1	-0.397662	9.81854	-3.45861	0.000645819	0.0266054	-0.53655
ATP10D	-0.540904	6.96673	-3.45645	0.000650756	0.026754	-0.543306
SH3D19	-0.49898	8.0605	-3.4526	0.00065966	0.0270649	-0.55536
BGN	-0.729893	8.62226	-3.45128	0.00066273	0.0271356	-0.559479
LAT2	-0.495252	5.93979	-3.44804	0.000670334	0.0273913	-0.569598
TBXAS1	-0.38537	5.80083	-3.44684	0.00067317	0.0274515	-0.573342
MYO1F	-0.462273	6.59977	-3.44468	0.000678306	0.027605	-0.580081
TCF12	-0.314249	5.54388	-3.44323	0.000681775	0.0276902	-0.584605
ARHGDIB	-0.555896	8.50581	-3.44151	0.000685913	0.0277792	-0.58997
ZAP70	-0.349098	5.17655	-3.44117	0.000686724	0.0277792	-0.591018
C1QTNF6	-0.421088	6.04321	-3.44051	0.000688314	0.0277878	-0.593069
METTL15	0.313478	6.26399	3.4396	0.000690536	0.0278217	-0.595925
FERMT2	-0.456144	7.46539	-3.43882	0.000692422	0.027842	-0.598344
MCAT	0.291451	6.89613	3.43797	0.000694482	0.0278692	-0.600978
GPM6A	0.921714	4.38658	3.43318	0.00070627	0.0282859	-0.615898
NIN	-0.330943	7.88315	-3.42813	0.000718876	0.0287337	-0.631578
GJB2	-1.29159	6.59878	-3.42578	0.000724822	0.0289139	-0.638878
KCTD20	-0.391148	7.89383	-3.42409	0.000729127	0.0290282	-0.644126
SH2D3C	-0.255436	5.55083	-3.42278	0.000732494	0.0290877	-0.648208
LILRB1	-0.335231	6.92262	-3.4222	0.000733981	0.0290877	-0.650005
CYTIP	-0.784218	6.28645	-3.42182	0.000734953	0.0290877	-0.651177
ZNF17	0.360467	4.54896	3.42066	0.000737943	0.0291487	-0.654775
ARHGAP9	-0.565924	6.3147	-3.41964	0.000740574	0.0291954	-0.657928
CD247	-0.447182	4.92085	-3.41326	0.000757286	0.029796	-0.677697
CCND3	-0.449351	6.84373	-3.41235	0.000759691	0.0298323	-0.680506
ZNF691	0.241308	6.75889	3.41166	0.000761515	0.0298457	-0.682629
MRVI1	-0.74869	6.03049	-3.40953	0.000767206	0.0300065	-0.689224
CCNO	0.547468	5.65956	3.40901	0.000768596	0.0300065	-0.690827
WISP1	-1.06802	6.84031	-3.40696	0.000774118	0.0301636	-0.697167
IGJ	-1.46728	7.10792	-3.40543	0.00077826	0.0302665	-0.701893
CETP	-0.201302	3.74957	-3.40189	0.000787927	0.0305834	-0.712824
GRHPR	0.272463	8.89884	3.39979	0.00079371	0.0306994	-0.719299
NT5E	-1.00131	7.18224	-3.39969	0.000793963	0.0306994	-0.719581
CD52	-0.928067	6.52587	-3.39524	0.000806366	0.0311103	-0.733304
CCL21	-0.406119	5.80776	-3.39477	0.000807679	0.0311103	-0.734743
ARHGAP24	-0.335404	6.12698	-3.39301	0.000812654	0.0311844	-0.740179
TLR2	-0.5365	7.73787	-3.39269	0.000813544	0.0311844	-0.741149
VEGFC	-0.510698	5.8482	-3.39148	0.000816981	0.0311844	-0.74488
BIN2	-0.470727	6.13785	-3.39086	0.000818749	0.0311844	-0.746793
SLC36A1	-0.25553	7.2725	-3.39086	0.000818754	0.0311844	-0.746798
STX11	-0.276825	4.1494	-3.39081	0.000818889	0.0311844	-0.746945
SYNE3	-0.115326	4.10262	-3.38897	0.000824147	0.031243	-0.752609
RIBC2	0.496467	5.40014	3.38847	0.000825569	0.031243	-0.754135
AMBRA1	0.283196	6.176	3.3877	0.000827777	0.031243	-0.756499
PLXDC2	-0.518254	7.41324	-3.38759	0.000828097	0.031243	-0.756841
GLS2	0.439411	5.34834	3.38756	0.000828183	0.031243	-0.756933
CAPG	-0.458764	9.01588	-3.38606	0.000832506	0.0313122	-0.76154
NDUFB11	0.309566	10.3545	3.38585	0.000833126	0.0313122	-0.762198
C1orf35	0.205852	7.07974	3.3844	0.00083731	0.0313969	-0.766632
SEMA3C	-0.761241	8.43707	-3.38335	0.000840357	0.0313969	-0.769845
NAT10	0.272978	8.35418	3.38297	0.000841485	0.0313969	-0.771032
LPPR4	-0.744608	4.76658	-3.38292	0.000841615	0.0313969	-0.771169
EXOSC7	0.262159	8.65147	3.37916	0.000852678	0.0317473	-0.782724
EGFL6	-0.92625	8.59528	-3.37866	0.000854159	0.0317473	-0.784259
MSC	-0.239714	4.59863	-3.37723	0.000858382	0.0318203	-0.788622
SNRPF	0.293975	9.82823	3.37672	0.000859918	0.0318203	-0.790204
PRPF19	0.270497	8.50191	3.3764	0.000860862	0.0318203	-0.791175
CX3CR1	-0.933149	6.95417	-3.37359	0.00086928	0.0320726	-0.799782
ERH	0.230524	11.0416	3.37041	0.000878898	0.0323682	-0.809515
NPL	-0.64766	6.21247	-3.36822	0.000885579	0.0325525	-0.816212
CCL4	-0.651476	7.48572	-3.36771	0.000887134	0.0325525	-0.817764
TFEC	-0.789874	4.96917	-3.36462	0.000896671	0.0327848	-0.82722
ARX	0.968759	4.52385	3.3646	0.000896719	0.0327848	-0.827268
SH3PXD2A	-0.431365	8.70846	-3.36368	0.000899577	0.0328297	-0.83008
TAGLN	-0.824145	10.341	-3.35827	0.000916526	0.0333355	-0.846584
KIAA1644	-0.233644	5.11015	-3.35745	0.000919135	0.0333355	-0.849097
PRDM2	-0.426007	6.09118	-3.35725	0.000919756	0.0333355	-0.849694
PITPNA-AS1	0.389708	6.44521	3.35715	0.000920058	0.0333355	-0.849984
THBD	-0.570559	5.40362	-3.35619	0.000923121	0.033383	-0.852922
GLT8D2	-0.915727	7.01362	-3.35543	0.000925552	0.033383	-0.855247
FCHO2	-0.327694	8.49971	-3.35518	0.000926338	0.033383	-0.855997
TTC17	0.416563	7.60969	3.3545	0.000928526	0.0334021	-0.858083
ERMP1	0.502173	8.36873	3.3522	0.00093591	0.0335799	-0.865084
PPP1R26-AS1	0.337833	4.63579	3.35161	0.000937801	0.0335799	-0.866868
LDLRAD4-AS1	-0.0982124	3.84695	-3.3514	0.000938471	0.0335799	-0.867499
CORO1C	-0.390473	8.00652	-3.35026	0.000942188	0.0336532	-0.870993
CD300C	-0.158653	4.70913	-3.34857	0.000947663	0.0337888	-0.876113
TDO2	-1.1544	6.31707	-3.34775	0.000950333	0.0338241	-0.8786
CLEC14A	-0.196835	5.9162	-3.34374	0.000963535	0.0342335	-0.890791
PMP22	-0.656355	8.78434	-3.34254	0.000967518	0.0343145	-0.894436
CCDC102B	-0.438692	3.7464	-3.34033	0.000974898	0.0345155	-0.901149
LOC100127972	-0.319658	4.52992	-3.33933	0.00097824	0.0345731	-0.904172
QTRT1	0.460086	7.57047	3.33874	0.00098022	0.0345824	-0.905959
LINC00938	0.45547	7.13057	3.33778	0.000983455	0.0346358	-0.90887
ARID5A	-0.19455	6.30536	-3.33669	0.000987157	0.0347055	-0.912188
MLKL	-0.526122	6.28171	-3.33547	0.000991285	0.03479	-0.915875
TSR2	0.23489	8.23281	3.33338	0.000998436	0.0349432	-0.922223
SEMA5A	-0.636513	6.49424	-3.33318	0.000999121	0.0349432	-0.922829
RBM10	0.278819	8.41223	3.33196	0.0010033	0.0349987	-0.926516
SNX20	-0.543172	5.39134	-3.3317	0.00100418	0.0349987	-0.927293
CXCR3	-0.234251	5.25771	-3.33094	0.00100682	0.03503	-0.929608
HDHD3	0.339687	6.87922	3.32944	0.00101199	0.0351491	-0.93413
CTGF	-0.771335	9.29919	-3.32846	0.00101541	0.0351777	-0.937111
MARK1	0.413177	5.54497	3.3282	0.0010163	0.0351777	-0.937888
PTPRB	-0.461382	5.6709	-3.32736	0.00101922	0.0351905	-0.94042
CSF2RA	-0.437315	5.05603	-3.32709	0.00102017	0.0351905	-0.941237
RNASEL	-0.462201	5.94957	-3.3241	0.00103066	0.0354893	-0.950278
FCGR2B	-0.792655	7.02222	-3.32262	0.00103589	0.0354893	-0.954741
GPR171	-0.539397	4.21294	-3.32201	0.00103808	0.0354893	-0.956608
JPH2	-0.320609	4.95	-3.32147	0.00103999	0.0354893	-0.95823
PLXDC1	-0.614709	5.59743	-3.32134	0.00104044	0.0354893	-0.958614
FAM169B	-0.121412	4.05302	-3.321	0.00104164	0.0354893	-0.959634
FAM109B	-0.277141	6.95393	-3.32088	0.0010421	0.0354893	-0.960022
TRIM28	0.350547	9.91818	3.3205	0.00104343	0.0354893	-0.961148
CSF2RB	-0.742681	5.70873	-3.31991	0.00104556	0.0354893	-0.962947
PTPRC	-0.92217	6.804	-3.31966	0.00104644	0.0354893	-0.963693
EBF1	-0.739459	5.48674	-3.3184	0.00105096	0.0355547	-0.967497
IKZF3	-0.444909	6.20502	-3.31752	0.00105412	0.0355547	-0.970143
CNRIP1	-0.564631	6.83507	-3.31701	0.00105597	0.0355547	-0.971696
BNIP2	-0.326857	7.41431	-3.31685	0.00105652	0.0355547	-0.97215
PDLIM5	-0.573437	6.57338	-3.31667	0.0010572	0.0355547	-0.972719
ZNF16	0.368365	7.19577	3.31617	0.001059	0.0355559	-0.974221
ETS1	-0.505623	8.13518	-3.31484	0.00106381	0.0356579	-0.978219
SP140	-0.358561	4.09842	-3.31419	0.00106618	0.0356758	-0.980188
NUP62CL	0.559126	4.41351	3.31372	0.00106788	0.0356758	-0.981594
EDNRB	-0.651467	3.9293	-3.31163	0.00107551	0.0358712	-0.987876
GIMAP2	-0.720695	5.93511	-3.30836	0.00108759	0.036214	-0.997731
ST8SIA4	-0.648585	5.37843	-3.30744	0.00109101	0.0362681	-1.0005
GPNMB	-0.754901	10.0351	-3.3018	0.00111215	0.0368731	-1.01743
UNG	0.335917	8.21592	3.30126	0.0011142	0.0368731	-1.01906
ITM2A	-0.708794	5.76852	-3.30105	0.00111501	0.0368731	-1.0197
RHOV	0.324811	5.34676	3.30065	0.00111653	0.0368731	-1.0209
RAB32	-0.32149	7.99101	-3.29734	0.00112917	0.0372294	-1.03083
COL6A6	-0.755554	4.30482	-3.29666	0.00113178	0.0372544	-1.03287
SULF1	-1.18603	8.51011	-3.29425	0.0011411	0.0375001	-1.0401
ZNF418	0.386198	6.02245	3.28993	0.00115796	0.0379921	-1.05304
FAM49A	-0.479841	5.0716	-3.28759	0.00116718	0.0381851	-1.06003
EGLN1	0.406209	5.49397	3.28732	0.00116826	0.0381851	-1.06085
IMMP1L	0.399416	8.04795	3.287	0.00116953	0.0381851	-1.0618
LSP1	-0.36813	6.52164	-3.28438	0.00117996	0.0384466	-1.06963
AOAH	-0.443323	6.05887	-3.28403	0.00118136	0.0384466	-1.07067
INPP5D	-0.419474	6.50005	-3.28353	0.00118335	0.0384493	-1.07216
SELE	-0.207852	3.14853	-3.28277	0.00118642	0.038487	-1.07444
GUCY1A3	-0.779137	6.15928	-3.28016	0.00119694	0.0386754	-1.08222
HECA	-0.285742	8.52384	-3.28004	0.00119745	0.0386754	-1.0826
ATP2C2	0.423939	4.70682	3.27959	0.00119924	0.0386754	-1.08391
NLRC4	-0.269918	4.1793	-3.27943	0.00119991	0.0386754	-1.08441
PIK3AP1	-0.53589	7.73266	-3.27886	0.00120221	0.0386877	-1.0861
COMMD4	0.290142	8.47436	3.27818	0.001205	0.0387157	-1.08814
C1orf115	0.569604	6.97724	3.27748	0.00120786	0.0387459	-1.09023
COL1A2	-0.818841	9.5286	-3.27557	0.00121569	0.038935	-1.09593
PXDC1	-0.39818	8.14936	-3.27368	0.00122348	0.0391222	-1.10155
GJC1	-0.694949	5.93223	-3.27207	0.00123014	0.0392729	-1.10634
SLC16A5	0.428994	7.30032	3.26846	0.00124525	0.0396401	-1.1171
CDK14	-0.519312	7.89378	-3.26838	0.00124558	0.0396401	-1.11733
BCL6B	-0.18401	6.08393	-3.26784	0.00124786	0.0396501	-1.11894
CMTM3	-0.418055	8.52782	-3.26557	0.00125747	0.0398561	-1.1257
LST1	-0.52178	6.87995	-3.26537	0.0012583	0.0398561	-1.12628
GUSBP11	-0.612587	9.6734	-3.26483	0.00126062	0.0398668	-1.1279
MRPL12	0.342012	8.15118	3.26346	0.00126642	0.0399268	-1.13195
VCAM1	-0.976824	8.0349	-3.26345	0.00126648	0.0399268	-1.13198
GATA4	0.433595	4.50781	3.25937	0.00128402	0.0404165	-1.1441
TNFSF13B	-0.796986	7.98879	-3.2568	0.0012952	0.0407048	-1.15174
LOC100505592	-0.176878	3.60765	-3.25215	0.00131561	0.041282	-1.16551
CYBB	-0.679215	7.4522	-3.2472	0.00133766	0.0419086	-1.18014
SLAMF6	-0.244053	5.24431	-3.24669	0.00133997	0.0419156	-1.18166
LGALS1	-0.49326	11.8253	-3.24466	0.00134916	0.0421358	-1.18767
SEMA4B	0.399483	8.09205	3.24421	0.00135119	0.0421358	-1.189
NEDD4	-0.388221	5.49018	-3.24352	0.0013543	0.0421674	-1.19102
RAB8B	-0.3997	5.00231	-3.24191	0.00136165	0.0422836	-1.19579
FCGR1B	-0.712394	6.72956	-3.24178	0.00136223	0.0422836	-1.19616
PLVAP	-0.441739	6.49054	-3.23899	0.00137503	0.0426008	-1.20439
FOXL2	0.721065	4.21727	3.23864	0.00137668	0.0426008	-1.20544
ECM1	-0.569692	6.82777	-3.23636	0.00138724	0.042862	-1.21217
HDDC3	0.309364	7.28535	3.2344	0.00139637	0.0430779	-1.21794
RGS1	-0.942235	6.99338	-3.23313	0.00140234	0.0431959	-1.22169
TRG-AS1	-0.351009	5.029	-3.23092	0.00141274	0.0434444	-1.2282
IRF6	0.498085	6.52549	3.2305	0.00141472	0.0434444	-1.22943
DCLK1	-0.714735	4.56388	-3.22741	0.00142943	0.0437859	-1.23853
ITGAL	-0.588917	5.147	-3.22725	0.00143019	0.0437859	-1.23899
ACSL4	-0.511459	6.07943	-3.22649	0.00143381	0.0438303	-1.24122
LAMA4	-0.704124	7.20661	-3.22603	0.00143602	0.0438313	-1.24257
EMB	-0.623906	7.29555	-3.22308	0.00145026	0.044136	-1.25125
GPR155	-0.533564	5.40531	-3.22288	0.00145123	0.044136	-1.25184
F13A1	-0.707402	7.79076	-3.2226	0.00145258	0.044136	-1.25266
CCDC34	0.424844	7.76214	3.21921	0.0014691	0.0445708	-1.2626
ZNF497	0.202686	3.9536	3.2181	0.00147458	0.0446669	-1.26588
CMKLR1	-0.319665	5.5378	-3.21766	0.0014767	0.0446669	-1.26714
ZNF839	0.266919	6.58109	3.2153	0.00148838	0.0449525	-1.27406
REEP6	0.284304	4.92241	3.21405	0.00149461	0.0449784	-1.27773
SASH1	-0.439611	8.50037	-3.21386	0.00149555	0.0449784	-1.27829
GPR68	-0.3337	5.33662	-3.21378	0.00149593	0.0449784	-1.27851
SMPDL3A	-0.594683	5.92424	-3.21151	0.0015073	0.0451677	-1.28517
HNRNPA1	0.371033	7.1024	3.21144	0.00150764	0.0451677	-1.28537
KLRD1	-0.295849	4.43931	-3.21118	0.00150895	0.0451677	-1.28613
IQCG	0.6405	7.45148	3.20887	0.00152063	0.0454497	-1.29291
MMP11	-0.916886	8.18749	-3.20637	0.00153334	0.0457617	-1.30023
ZNF776	0.378599	7.25241	3.20243	0.00155351	0.0462952	-1.31171
C8orf37	0.256818	5.98473	3.20167	0.00155746	0.0463442	-1.31394
HERC3	-0.140706	4.41417	-3.19961	0.00156817	0.0465942	-1.31996
SAMSN1	-0.810551	6.09878	-3.19916	0.0015705	0.0465946	-1.32127
OLFML1	-0.622527	6.36702	-3.19832	0.00157487	0.0466555	-1.32371
LINC01420	0.408575	4.63791	3.1966	0.00158389	0.0468538	-1.32872
LOXL1	-0.673766	7.9915	-3.19477	0.00159358	0.0470713	-1.33408
VIM	-0.681535	5.55025	-3.19356	0.00159995	0.0471903	-1.33759
SUSD4	0.669909	6.03333	3.19019	0.00161796	0.0476517	-1.34742
MXRA8	-0.563117	8.02955	-3.18958	0.0016212	0.0476774	-1.34918
TRABD2A	0.610019	5.77416	3.18724	0.00163384	0.0479095	-1.356
ANAPC7	0.399488	6.79132	3.18699	0.00163519	0.0479095	-1.35672
SERINC1	-0.310307	9.51152	-3.1868	0.00163622	0.0479095	-1.35728
PIK3R1	-0.477204	5.71545	-3.18511	0.00164541	0.0481085	-1.36219
DDX54	0.218845	6.54408	3.18325	0.00165556	0.048266	-1.36759
FZD3	0.641288	5.43762	3.18284	0.00165777	0.048266	-1.36876
C1orf54	-0.387213	8.19559	-3.1828	0.00165798	0.048266	-1.36888
TOX3	0.965357	4.08561	3.1792	0.00167787	0.0487745	-1.37935
TGFBI	-0.616697	9.89861	-3.1763	0.001694	0.0491723	-1.38774
CD14	-0.633754	8.90978	-3.17384	0.0017078	0.0495015	-1.39486
PTGES3	0.17168	11.9532	3.17292	0.001713	0.0495811	-1.39753
SGTB	-0.398071	6.19542	-3.16957	0.00173207	0.0500612	-1.40725

## Sheet: SupplTable_03_Origin
Supplementray Table 3 Differential Gene expression comparing sampling sites.
Gene	logFC	AveExpr	t	P.Value	adj.P.Val	B
FABP4	-3.95347	5.8917	-12.1984	1.23743e-26	2.49281e-22	49.3165
ADH1B	-2.9733	5.11171	-10.8439	2.46639e-22	2.48427e-18	39.7777
RUNX1-IT1	-1.20514	6.14481	-10.5252	2.41743e-21	1.62331e-17	37.5771
SFRP2	-3.64334	7.52601	-10.1997	2.42926e-20	1.12602e-16	35.3523
SVEP1	-1.38616	6.37002	-10.1798	2.79478e-20	1.12602e-16	35.2171
PTGER3	-1.19285	5.08914	-10.153	3.37647e-20	1.13365e-16	35.0348
CD36	-2.02465	5.69823	-10.0218	8.48279e-20	2.2724e-16	34.1465
FGF1	-0.905884	5.58444	-10.013	9.02419e-20	2.2724e-16	34.0869
BCHE	-1.75643	4.22595	-9.78819	4.33017e-19	9.69237e-16	32.5747
PLIN1	-1.02671	5.36436	-9.24849	1.76312e-17	3.5518e-14	29.0009
ISL1	-0.782148	3.515	-9.23071	1.98926e-17	3.64305e-14	28.8846
ASPN	-2.37583	6.23154	-9.1905	2.61211e-17	4.38509e-14	28.622
EPYC	-2.94765	5.37276	-9.16544	3.0947e-17	4.7956e-14	28.4586
LUM	-1.85012	6.23492	-9.1081	4.55757e-17	6.55802e-14	28.0854
ADIPOQ	-1.75101	4.0726	-9.04953	6.7604e-17	9.07922e-14	27.7054
SPATS2L	-0.949674	4.71605	-8.89957	1.8457e-16	2.32355e-13	26.7373
SEMA3D	-0.813749	4.05356	-8.8905	1.9608e-16	2.32355e-13	26.679
CXCL12	-1.392	7.54188	-8.81152	3.31667e-16	3.7119e-13	26.1725
GREM1	-2.16828	5.00139	-8.75512	4.82103e-16	5.11156e-13	25.8121
LPL	-1.52107	5.73775	-8.6204	1.17258e-15	1.18108e-12	24.9557
C1QTNF3	-1.31345	7.71864	-8.60425	1.30389e-15	1.2508e-12	24.8534
PIEZO2	-1.20461	5.64062	-8.59328	1.40122e-15	1.28308e-12	24.7841
ZFHX4	-1.0263	6.10625	-8.51422	2.35163e-15	2.05972e-12	24.2853
PRKG1	-1.03958	6.15944	-8.50023	2.57646e-15	2.16262e-12	24.1973
CCDC80	-1.91785	7.96695	-8.49251	2.70969e-15	2.18347e-12	24.1487
FAP	-2.11821	7.40201	-8.40196	4.88498e-15	3.78492e-12	23.5811
TSPAN8	2.55961	6.49676	8.23997	1.39088e-14	1.03775e-11	22.5734
CRISPLD2	-1.70296	7.19188	-8.12959	2.8207e-14	2.0294e-11	21.8927
AOC3	-1.03245	5.59848	-8.08541	3.73824e-14	2.59678e-11	21.6216
DOCK11	-1.25111	7.28897	-8.03415	5.17757e-14	3.44364e-11	21.308
LINC00922	-0.389457	4.40346	-8.03049	5.29922e-14	3.44364e-11	21.2857
CLMP	-0.76037	5.10111	-7.97666	7.45071e-14	4.59706e-11	20.9577
TIMP3	-1.68307	8.7354	-7.97498	7.53055e-14	4.59706e-11	20.9475
ALPK2	-1.22466	4.88789	-7.94213	9.26522e-14	5.48964e-11	20.748
POSTN	-2.77874	7.24664	-7.88446	1.33189e-13	7.66597e-11	20.3987
OMD	-1.34861	4.39689	-7.86315	1.52247e-13	8.5195e-11	20.2701
COL11A1	-2.73043	8.09632	-7.82699	1.90943e-13	1.03961e-10	20.0522
SLC35D3	-0.988211	3.69759	-7.81633	2.04105e-13	1.08203e-10	19.988
IGF1	-1.58644	7.49915	-7.80437	2.19942e-13	1.13608e-10	19.9162
COL3A1	-1.8443	7.52327	-7.76364	2.83565e-13	1.4281e-10	19.6717
PRRX1	-1.86152	7.63886	-7.75372	3.01616e-13	1.48196e-10	19.6124
IL16	-0.647186	5.64983	-7.74053	3.27415e-13	1.57042e-10	19.5334
ACTA2	-1.46092	5.52438	-7.63982	6.11021e-13	2.86256e-10	18.9334
LOX	-1.90637	7.06524	-7.5707	9.35153e-13	4.28151e-10	18.5242
CXCL14	-2.13909	6.68981	-7.55511	1.02907e-12	4.60678e-10	18.4322
INHBA	-2.17656	7.4381	-7.42348	2.29811e-12	1.00642e-09	17.6599
COLEC11	1.72636	6.64807	7.3584	3.40877e-12	1.46106e-09	17.281
ASPA	-0.54017	3.72318	-7.33955	3.81953e-12	1.58771e-09	17.1717
SUGCT	-1.15602	6.00101	-7.33772	3.86188e-12	1.58771e-09	17.1611
EVI2A	-1.24919	7.22443	-7.26196	6.09092e-12	2.39483e-09	16.7234
SEPT11	-0.922524	5.69005	-7.26036	6.14984e-12	2.39483e-09	16.7142
CIDEC	-0.384639	5.50078	-7.25949	6.18173e-12	2.39483e-09	16.7092
COL8A1	-1.94483	8.58521	-7.24606	6.69964e-12	2.5465e-09	16.6319
MOXD1	-1.2614	5.83716	-7.23483	7.16568e-12	2.6732e-09	16.5673
ADAMTS2	-1.48815	6.8011	-7.21547	8.04507e-12	2.94669e-09	16.4561
SLC12A8	-1.00213	6.89137	-7.20698	8.46299e-12	3.04441e-09	16.4075
NUAK1	-1.20737	7.83103	-7.19456	9.1139e-12	3.22105e-09	16.3364
CPA3	-0.874573	4.5409	-7.18878	9.43385e-12	3.27664e-09	16.3032
HSD17B6	-1.06856	4.81173	-7.17678	1.01326e-11	3.45968e-09	16.2346
MEDAG	-0.788736	6.10923	-7.15856	1.12929e-11	3.76891e-09	16.1305
ALDH1A3	-1.40776	7.18761	-7.15679	1.14124e-11	3.76891e-09	16.1204
COPZ2	-0.711416	6.93347	-7.14403	1.23112e-11	4.00016e-09	16.0476
HOXA5	-1.69864	5.93312	-7.12771	1.3563e-11	4.33693e-09	15.9546
THBS2	-1.89657	8.69435	-7.12242	1.39953e-11	4.35272e-09	15.9245
WIPF3	1.10805	6.37964	7.12183	1.40445e-11	4.35272e-09	15.9211
ARHGAP15	-1.00501	6.20562	-7.10878	1.51725e-11	4.5401e-09	15.847
FAM69A	-1.01994	6.42447	-7.10809	1.52348e-11	4.5401e-09	15.843
LY86	-0.807465	7.35944	-7.10709	1.53252e-11	4.5401e-09	15.8374
IFFO1	-0.702728	6.3824	-7.09583	1.63814e-11	4.71244e-09	15.7734
PLAC9	-0.391453	4.45162	-7.09553	1.64105e-11	4.71244e-09	15.7717
LINC01140	-0.675501	5.06213	-7.09089	1.68664e-11	4.71244e-09	15.7454
MS4A1	-1.16285	3.91843	-7.08907	1.7049e-11	4.71244e-09	15.735
ADAM12	-1.74273	5.94291	-7.0888	1.70766e-11	4.71244e-09	15.7335
VGLL3	-1.168	5.02289	-7.05243	2.11642e-11	5.76154e-09	15.5275
AQP1	-0.93396	7.28886	-7.00709	2.76327e-11	7.42214e-09	15.2715
ZFHX4-AS1	-0.321935	3.0527	-6.98078	3.22397e-11	8.44982e-09	15.1236
EOMES	-0.663619	4.85413	-6.97913	3.25532e-11	8.44982e-09	15.1143
ADAMTS12	-1.23783	6.39441	-6.9762	3.31171e-11	8.44982e-09	15.0978
EDNRA	-1.32817	7.20077	-6.9761	3.31366e-11	8.44982e-09	15.0972
OLFML3	-1.11188	8.14715	-6.95722	3.70042e-11	9.31811e-09	14.9913
TLR7	-0.951428	4.9181	-6.95438	3.76245e-11	9.35734e-09	14.9754
CTSK	-1.52203	8.79332	-6.91855	4.63691e-11	1.13915e-08	14.7749
TGFBR2	-0.653661	9.26085	-6.89376	5.35634e-11	1.30004e-08	14.6365
PPAP2A	-0.674609	7.84611	-6.85551	6.68719e-11	1.60373e-08	14.4237
NLRC3	-0.84336	4.31555	-6.84299	7.18954e-11	1.69152e-08	14.3542
GZMK	-1.21583	5.70688	-6.84223	7.22117e-11	1.69152e-08	14.35
NKX3-2	-0.438679	4.48625	-6.82011	8.20596e-11	1.90011e-08	14.2274
PODN	-0.597349	6.10683	-6.81575	8.41487e-11	1.92634e-08	14.2033
NTM	-1.76454	5.88601	-6.79599	9.43048e-11	2.13457e-08	14.0941
NLRC4	-0.408279	4.17613	-6.78723	9.91842e-11	2.22007e-08	14.0457
STAR	1.37694	4.99946	6.77893	1.04033e-10	2.30301e-08	13.9999
PDGFD	-1.10573	6.9097	-6.75358	1.20344e-10	2.63514e-08	13.8603
IGFL2	-0.816705	5.36589	-6.74962	1.23109e-10	2.6667e-08	13.8385
COL5A2	-1.56465	8.41122	-6.73261	1.35709e-10	2.90836e-08	13.7451
ITGBL1	-1.29662	4.93487	-6.72893	1.38599e-10	2.93902e-08	13.7249
KLHDC8A	1.14802	5.97516	6.69294	1.70252e-10	3.57263e-08	13.5278
CYP1B1	-1.65103	6.92366	-6.68463	1.7852e-10	3.70752e-08	13.4823
GMFG	-0.726395	7.17029	-6.67221	1.91607e-10	3.93871e-08	13.4146
GJB2	-1.82488	6.57521	-6.66347	2.01378e-10	4.09773e-08	13.3669
EFCC1	0.355056	5.11173	6.64704	2.21101e-10	4.42959e-08	13.2774
SAMD3	-0.54796	4.07774	-6.64625	2.22084e-10	4.42959e-08	13.2731
KCNE4	-0.819552	5.01588	-6.61476	2.65513e-10	5.24388e-08	13.102
TGFB3	-0.610889	6.2809	-6.5913	3.03193e-10	5.92992e-08	12.9749
FN1	-1.31214	11.604	-6.58698	3.10691e-10	6.01814e-08	12.9515
GAB3	-0.504179	5.47134	-6.58451	3.1505e-10	6.04446e-08	12.9381
GPR34	-1.10671	7.02242	-6.58095	3.21458e-10	6.10587e-08	12.9189
PDLIM3	-1.3659	5.58849	-6.57938	3.24313e-10	6.10587e-08	12.9104
LINC00312	-0.795226	6.1812	-6.5684	3.45031e-10	6.43578e-08	12.8511
GPR18	-0.583514	3.75698	-6.56292	3.55861e-10	6.57689e-08	12.8215
PEG3	1.968	6.76145	6.54198	4.00366e-10	7.33216e-08	12.7086
TRAF3IP3	-0.919867	5.05277	-6.53621	4.13575e-10	7.50583e-08	12.6775
RGS16	-0.802456	6.1186	-6.52376	4.43516e-10	7.97735e-08	12.6106
TGFBR1	-0.648873	6.84982	-6.519	4.55528e-10	8.12089e-08	12.585
SPARC	-1.09999	9.39318	-6.47376	5.8683e-10	1.03699e-07	12.3425
ISM1	-1.34757	5.9721	-6.4685	6.04311e-10	1.05836e-07	12.3144
CMAHP	-1.14981	5.65438	-6.46699	6.09428e-10	1.05836e-07	12.3064
PLIN4	-0.485528	5.63461	-6.45538	6.50205e-10	1.11952e-07	12.2444
CFD	-0.830904	6.67544	-6.44063	7.05881e-10	1.19998e-07	12.1657
EVI2B	-1.14588	6.69159	-6.43988	7.08849e-10	1.19998e-07	12.1617
TNFAIP6	-1.21317	5.53189	-6.40709	8.50539e-10	1.42663e-07	11.9873
LPPR4	-1.03473	4.75447	-6.40456	8.62556e-10	1.42663e-07	11.9739
CALD1	-0.890539	7.06095	-6.40426	8.63982e-10	1.42663e-07	11.9723
DCN	-1.39933	8.44463	-6.39986	8.85347e-10	1.45003e-07	11.9489
CILP2	-0.900955	6.07879	-6.39326	9.18325e-10	1.49191e-07	11.9139
MSR1	-0.959442	5.91672	-6.38973	9.36471e-10	1.50922e-07	11.8952
PIK3R5	-0.583179	5.45311	-6.36403	1.07951e-09	1.72592e-07	11.7592
SULF1	-1.66811	8.4923	-6.34949	1.16974e-09	1.85546e-07	11.6824
KIF26B	-1.24297	6.75475	-6.34659	1.18858e-09	1.87063e-07	11.6671
TMEM119	-0.81013	4.82755	-6.33435	1.27149e-09	1.9856e-07	11.6026
FBLN1	-1.2733	7.05417	-6.33189	1.28887e-09	1.99726e-07	11.5896
ARX	1.3548	4.551	6.32962	1.30505e-09	2.0016e-07	11.5777
COL10A1	-1.7483	6.55219	-6.32872	1.31155e-09	2.0016e-07	11.573
GPR65	-0.958843	6.04162	-6.31121	1.4441e-09	2.18732e-07	11.4809
ADAMTSL1	-0.469184	5.10766	-6.30614	1.48489e-09	2.23232e-07	11.4542
COL5A1	-1.40423	8.87217	-6.2986	1.54762e-09	2.30939e-07	11.4147
EMCN	-0.755647	5.75216	-6.28842	1.6365e-09	2.42406e-07	11.3613
ACSL1	-0.890399	7.63195	-6.27727	1.73955e-09	2.54433e-07	11.3029
CADPS	1.35003	5.40902	6.27643	1.74757e-09	2.54433e-07	11.2985
RHOH	-0.849363	4.86022	-6.27559	1.75558e-09	2.54433e-07	11.2941
GFPT2	-0.79858	6.174	-6.26187	1.89241e-09	2.71543e-07	11.2223
QKI	-0.828222	7.52336	-6.26026	1.90919e-09	2.71543e-07	11.2139
CD84	-0.944452	7.4205	-6.25979	1.91408e-09	2.71543e-07	11.2115
VCAN	-1.69063	7.96315	-6.24895	2.03075e-09	2.86081e-07	11.1549
ANKRD44	-0.895659	5.74371	-6.23419	2.20108e-09	3.07922e-07	11.0779
SH2D1A	-0.556032	4.27775	-6.22238	2.3473e-09	3.26113e-07	11.0164
LSAMP	-0.796448	4.41928	-6.21022	2.50781e-09	3.46026e-07	10.9532
GALNT15	-0.517802	4.89168	-6.20379	2.59691e-09	3.54964e-07	10.9198
MS4A6A	-0.942055	5.20556	-6.20302	2.60783e-09	3.54964e-07	10.9158
GPR68	-0.464798	5.3254	-6.19967	2.65571e-09	3.56669e-07	10.8984
ADARB1	-0.727374	6.47013	-6.19966	2.65577e-09	3.56669e-07	10.8984
CD48	-0.928343	7.2788	-6.19067	2.78858e-09	3.72026e-07	10.8517
AQP11	0.556599	5.32112	6.17505	3.03499e-09	4.02236e-07	10.7708
PDLIM5	-0.782687	6.57014	-6.1649	3.20633e-09	4.22166e-07	10.7183
FOXL2	1.01839	4.2369	6.1314	3.84211e-09	5.02592e-07	10.5455
IKZF1	-0.924004	5.351	-6.12958	3.87996e-09	5.0427e-07	10.5361
LRRC15	-1.32052	6.26221	-6.12673	3.94001e-09	5.08791e-07	10.5215
PCSK6	0.984604	4.82204	6.11824	4.1244e-09	5.23294e-07	10.4778
SNAI2	-1.22282	7.51785	-6.11819	4.12541e-09	5.23294e-07	10.4775
ANGPT1	-0.581229	4.32271	-6.11797	4.13024e-09	5.23294e-07	10.4764
CEBPA	-0.627948	7.15621	-6.10135	4.51645e-09	5.6865e-07	10.391
VCAM1	-1.33593	8.03015	-6.0946	4.68325e-09	5.85988e-07	10.3564
LINC00926	-0.475059	4.63253	-6.08032	5.05596e-09	6.28718e-07	10.2833
APBB1IP	-0.832626	7.23634	-6.07174	5.29368e-09	6.5424e-07	10.2394
FRMD6	-0.905844	7.41933	-6.06824	5.39389e-09	6.62561e-07	10.2215
SERPINF1	-1.2797	9.17099	-6.05372	5.82953e-09	7.09212e-07	10.1473
GPD1	-0.340037	5.22087	-6.05325	5.84409e-09	7.09212e-07	10.1449
HOXA3	-1.45326	5.46499	-6.04589	6.07838e-09	7.33228e-07	10.1074
KIF27	0.195818	3.64553	6.04221	6.19908e-09	7.43336e-07	10.0886
FYB	-1.13708	6.48751	-6.0406	6.25238e-09	7.45291e-07	10.0804
SLC9A9	-0.453191	6.25241	-6.03919	6.29956e-09	7.46498e-07	10.0733
RCSD1	-0.756154	5.56465	-6.03286	6.51587e-09	7.67616e-07	10.041
SCRG1	-0.543671	4.10191	-6.02327	6.85758e-09	8.03174e-07	9.99224
WBP1L	-0.446053	9.0182	-6.01715	7.08465e-09	8.24973e-07	9.96114
DEPDC7	-0.756309	4.24229	-6.00966	7.37282e-09	8.53594e-07	9.92308
PPEF1	-0.385781	3.72402	-6.00652	7.49684e-09	8.62994e-07	9.90716
MMP2	-1.18173	8.9063	-6.00311	7.63398e-09	8.71833e-07	9.88986
COLEC12	-1.07163	7.11805	-6.00247	7.66019e-09	8.71833e-07	9.88658
ARHGEF6	-0.629294	7.02747	-6.00072	7.73169e-09	8.75027e-07	9.87772
C3AR1	-0.755968	7.90055	-5.9927	8.06796e-09	9.07984e-07	9.83708
MAFB	-0.860315	9.55101	-5.9908	8.14981e-09	9.116e-07	9.82745
RGS4	-1.11479	6.65408	-5.98986	8.1906e-09	9.116e-07	9.82268
HOTAIRM1	-1.08249	5.6172	-5.98755	8.29157e-09	9.1569e-07	9.81099
GLIPR1	-0.782897	7.79054	-5.98694	8.31825e-09	9.1569e-07	9.80792
XYLT1	-0.751868	5.09204	-5.97016	9.09183e-09	9.95407e-07	9.72306
OLFML2B	-1.05467	6.70138	-5.96425	9.38074e-09	1.01959e-06	9.6932
MS4A7	-0.973851	7.95102	-5.96358	9.41392e-09	1.01959e-06	9.68983
SCML4	-0.495512	3.693	-5.96233	9.47651e-09	1.02088e-06	9.68351
TLR4	-0.643462	4.50522	-5.9606	9.56345e-09	1.02476e-06	9.6748
LMCD1	-0.657729	7.97245	-5.95639	9.77883e-09	1.0423e-06	9.65354
CIDEA	-0.353937	5.13786	-5.95532	9.83434e-09	1.0427e-06	9.64814
DOCK2	-0.790749	6.05115	-5.95348	9.93035e-09	1.04737e-06	9.63887
WIPF1	-0.855275	7.39045	-5.94332	1.04776e-08	1.09678e-06	9.58768
SKAP2	-0.890733	5.96925	-5.94278	1.05077e-08	1.09678e-06	9.58495
SELL	-0.953107	5.12931	-5.93214	1.11143e-08	1.15411e-06	9.53141
COMP	-1.57162	6.42021	-5.92878	1.13127e-08	1.16869e-06	9.51453
MN1	-0.924104	4.92652	-5.91434	1.22063e-08	1.25457e-06	9.442
ADAP2	-0.552334	7.14852	-5.90499	1.28211e-08	1.31107e-06	9.39512
ZCCHC24	-0.727192	7.34334	-5.90398	1.28894e-08	1.31139e-06	9.39006
TRBC1	-1.1506	6.93833	-5.90152	1.30567e-08	1.32174e-06	9.37775
CTHRC1	-1.36776	10.0007	-5.89859	1.32593e-08	1.3289e-06	9.36307
CD8A	-0.873153	6.17661	-5.8983	1.32797e-08	1.3289e-06	9.3616
CCL11	-0.989536	5.75203	-5.89765	1.33253e-08	1.3289e-06	9.35833
IRF8	-0.691854	7.25874	-5.89031	1.38483e-08	1.36895e-06	9.32161
GAL3ST4	-0.414115	6.94279	-5.89011	1.38628e-08	1.36895e-06	9.32062
FBN1	-1.19525	8.81152	-5.88356	1.43473e-08	1.40989e-06	9.28785
OLR1	-0.946247	5.1878	-5.87225	1.5223e-08	1.48868e-06	9.23135
CD52	-1.19683	6.51019	-5.87123	1.53047e-08	1.48944e-06	9.22625
C4orf32	-0.826584	5.41594	-5.86906	1.54792e-08	1.49917e-06	9.21544
CCR7	-0.738446	4.50801	-5.86547	1.57723e-08	1.52026e-06	9.19755
ARHGAP28	-0.683191	4.77289	-5.85114	1.69991e-08	1.6307e-06	9.12613
ITK	-0.716182	4.69998	-5.84415	1.76304e-08	1.68324e-06	9.09136
GIMAP4	-0.804489	6.84394	-5.84115	1.79092e-08	1.70179e-06	9.0764
RASGRP3	-0.469935	5.34149	-5.83909	1.8102e-08	1.71205e-06	9.06619
COL1A2	-1.08541	9.52466	-5.83557	1.84372e-08	1.7356e-06	9.0487
ARHGAP31	-0.384889	4.82438	-5.83394	1.85945e-08	1.74227e-06	9.0406
LPXN	-0.57751	7.33228	-5.83302	1.86846e-08	1.7426e-06	9.03599
NEXN	-0.966639	5.63111	-5.83131	1.88514e-08	1.75006e-06	9.02752
ECM2	-1.03281	6.86744	-5.82409	1.95733e-08	1.80873e-06	8.9917
CHSY3	-0.577405	4.94103	-5.8216	1.98286e-08	1.81848e-06	8.97934
MARCH1	-0.770259	5.42882	-5.82131	1.98593e-08	1.81848e-06	8.97787
AXL	-0.591594	7.9111	-5.81766	2.02392e-08	1.83957e-06	8.9598
IL7R	-1.15559	6.1442	-5.81735	2.02722e-08	1.83957e-06	8.95825
PMP22	-0.838013	8.76975	-5.81321	2.07138e-08	1.87121e-06	8.93771
ZC3H12D	-0.461834	3.47403	-5.80474	2.1645e-08	1.9466e-06	8.8958
CCR5	-0.681166	7.32139	-5.79453	2.28236e-08	2.04347e-06	8.84526
LINC00341	-0.706707	6.16814	-5.78786	2.36263e-08	2.10598e-06	8.81232
RUNX1T1	-1.06328	5.79841	-5.7794	2.46853e-08	2.19069e-06	8.77053
ETS1	-0.649523	8.12966	-5.77653	2.50541e-08	2.21366e-06	8.7564
GATM	0.889274	6.98353	5.76876	2.60821e-08	2.29443e-06	8.71809
LAMA4	-0.925643	7.19682	-5.76476	2.66262e-08	2.32269e-06	8.69841
FAM49A	-0.627624	5.07597	-5.76471	2.6634e-08	2.32269e-06	8.69814
TAGAP	-0.944701	5.2521	-5.76265	2.69189e-08	2.33742e-06	8.688
COL1A1	-1.26677	7.75436	-5.75724	2.76819e-08	2.39335e-06	8.66137
MAN1A1	-0.976769	8.05846	-5.72949	3.19389e-08	2.74961e-06	8.52509
CST7	-0.611882	5.80256	-5.72737	3.22889e-08	2.76791e-06	8.51471
CLEC2B	-0.946934	8.50515	-5.72231	3.31409e-08	2.82891e-06	8.4899
GIMAP7	-0.821202	5.58686	-5.71834	3.38241e-08	2.87505e-06	8.47047
CD3D	-0.626064	6.607	-5.70285	3.66234e-08	3.09991e-06	8.39474
CD37	-0.811473	5.387	-5.70081	3.70093e-08	3.11213e-06	8.38475
ADORA3	-0.629309	5.97348	-5.70045	3.70768e-08	3.11213e-06	8.38302
C3orf80	-0.724032	3.58236	-5.68024	4.11216e-08	3.43732e-06	8.28442
FLI1	-0.734215	5.39998	-5.67762	4.16772e-08	3.46936e-06	8.27164
GXYLT2	-0.890595	6.91962	-5.66818	4.3736e-08	3.62577e-06	8.22574
CD2	-1.00461	6.25843	-5.66703	4.39942e-08	3.63222e-06	8.22013
FBXL22	-0.326475	4.28904	-5.66218	4.5097e-08	3.70808e-06	8.19656
ARHGAP24	-0.424193	6.1225	-5.66082	4.54107e-08	3.71061e-06	8.18996
GIMAP6	-0.77969	5.6165	-5.66045	4.54962e-08	3.71061e-06	8.18817
DAB2	-0.79629	8.3388	-5.64991	4.80101e-08	3.89153e-06	8.13697
DCLK1	-0.932608	4.5491	-5.64954	4.81009e-08	3.89153e-06	8.13517
PDLIM2	-0.607922	7.19062	-5.63971	5.0569e-08	4.07485e-06	8.08754
TIMP4	-0.540935	4.13669	-5.6348	5.18493e-08	4.16137e-06	8.06374
PIK3CG	-0.756581	5.45886	-5.63267	5.24133e-08	4.18995e-06	8.05345
PLAU	-1.13429	7.0168	-5.62657	5.4065e-08	4.3049e-06	8.02392
PHLDB2	-1.07659	7.37117	-5.62402	5.4771e-08	4.34394e-06	8.01157
SLCO2B1	-0.633327	7.39867	-5.62242	5.52166e-08	4.36211e-06	8.00386
GIMAP1	-0.733145	5.20558	-5.61762	5.65803e-08	4.45015e-06	7.98064
GLT8D2	-1.14177	7.00608	-5.61695	5.67728e-08	4.45015e-06	7.97741
CCL19	-0.897053	4.87925	-5.61076	5.85834e-08	4.57428e-06	7.94753
TMEM158	-1.22991	6.32975	-5.6006	6.16802e-08	4.78766e-06	7.89852
STK17B	-0.710489	8.3603	-5.60024	6.17916e-08	4.78766e-06	7.8968
C5orf46	-0.68165	4.86214	-5.59839	6.23743e-08	4.81429e-06	7.88787
COL6A6	-0.95528	4.28618	-5.59166	6.45366e-08	4.96218e-06	7.85544
MFAP5	-1.50836	5.73067	-5.58913	6.53675e-08	5.00695e-06	7.84327
MRVI1	-0.922566	6.01693	-5.58433	6.69741e-08	5.11058e-06	7.82017
PAPLN	-0.93652	5.87196	-5.57929	6.87001e-08	5.2225e-06	7.79596
PAMR1	-0.543254	6.57222	-5.57664	6.96264e-08	5.27268e-06	7.78322
HLX	-0.444631	6.29675	-5.57591	6.98836e-08	5.27268e-06	7.77972
ITGA4	-0.471258	3.68714	-5.57379	7.06357e-08	5.30954e-06	7.76953
ZIM2	0.302359	4.96035	5.56855	7.25265e-08	5.4314e-06	7.7444
SERPINE1	-1.0793	6.98143	-5.56591	7.35021e-08	5.48407e-06	7.73169
ANGPTL2	-0.732413	7.18266	-5.56351	7.43965e-08	5.53032e-06	7.72019
FAM126A	-0.625804	6.68825	-5.55879	7.61855e-08	5.62533e-06	7.69759
MARCKS	-0.721619	8.95697	-5.55867	7.62331e-08	5.62533e-06	7.69699
MMP11	-1.16212	8.14367	-5.54881	8.0113e-08	5.89006e-06	7.64978
PLXNC1	-0.788332	7.48131	-5.54657	8.10229e-08	5.91779e-06	7.63904
SMIM3	-0.58594	6.93648	-5.54545	8.14806e-08	5.91779e-06	7.63368
DLC1	-0.781444	7.35346	-5.54534	8.15251e-08	5.91779e-06	7.63316
MYO1G	-0.454069	6.163	-5.545	8.16652e-08	5.91779e-06	7.63153
SASH3	-0.609805	6.05959	-5.54101	8.33179e-08	6.01591e-06	7.61247
PTPRD	-0.936818	4.95448	-5.53552	8.56506e-08	6.14573e-06	7.58621
GNG2	-0.781844	6.16056	-5.53534	8.5726e-08	6.14573e-06	7.58537
IGKC	-1.69694	9.24062	-5.53312	8.66885e-08	6.19269e-06	7.57476
DPT	-0.856912	4.41667	-5.52274	9.13225e-08	6.50068e-06	7.52524
LOC100505812	-0.42039	5.24536	-5.51684	9.4066e-08	6.6724e-06	7.49709
PTGER4	-0.862852	7.33117	-5.51236	9.62023e-08	6.79998e-06	7.47574
CILP	-1.1497	7.04796	-5.50189	1.01377e-07	7.1407e-06	7.42593
MICAL1	-0.490866	6.39576	-5.49539	1.04726e-07	7.35091e-06	7.39503
APOC1	-0.822976	8.46909	-5.48826	1.08525e-07	7.59108e-06	7.36117
WDFY4	-0.324551	6.00938	-5.4858	1.09869e-07	7.65854e-06	7.34946
MAF	-0.738417	7.90869	-5.47829	1.14061e-07	7.92329e-06	7.31388
SEMA3C	-0.924009	8.43788	-5.47749	1.14516e-07	7.92756e-06	7.31009
SLA2	-0.329869	5.26889	-5.47641	1.15134e-07	7.94305e-06	7.30498
FMO2	-1.11504	5.93574	-5.47537	1.15737e-07	7.95741e-06	7.30001
IQCG	0.826129	7.45682	5.46984	1.18969e-07	8.15183e-06	7.27383
PDGFRB	-0.665735	7.39928	-5.4684	1.19826e-07	8.18267e-06	7.26701
COL12A1	-1.13434	6.58	-5.46207	1.23664e-07	8.41628e-06	7.23705
SFRP4	-1.45288	7.59287	-5.45889	1.25636e-07	8.52169e-06	7.22201
TMEM52B	-0.230106	3.16503	-5.44943	1.31681e-07	8.90174e-06	7.17736
TLR10	-0.379461	4.39567	-5.44673	1.33459e-07	8.99176e-06	7.16461
C1orf162	-0.744364	7.14929	-5.44442	1.35003e-07	9.06546e-06	7.15369
NNMT	-1.35091	9.08108	-5.4424	1.3636e-07	9.12616e-06	7.14418
MNDA	-1.01522	6.34578	-5.44087	1.37402e-07	9.16544e-06	7.13695
CD96	-0.318039	3.95447	-5.44008	1.3794e-07	9.17094e-06	7.13324
GZMA	-1.02096	5.84181	-5.43529	1.41262e-07	9.36091e-06	7.11063
CALB2	-0.735725	5.42382	-5.43351	1.4251e-07	9.41267e-06	7.10227
ELN	-0.694658	6.87813	-5.41758	1.54214e-07	1.01524e-05	7.02729
GUCY1A3	-0.951213	6.13365	-5.40755	1.62053e-07	1.06337e-05	6.98019
IGLC1	-1.92002	10.5184	-5.40535	1.63826e-07	1.06865e-05	6.96986
GATA4	0.545619	4.51853	5.40523	1.63917e-07	1.06865e-05	6.96933
FPR3	-0.916518	6.85857	-5.40353	1.65305e-07	1.07422e-05	6.96132
LAIR1	-0.660788	6.93764	-5.40005	1.68167e-07	1.0893e-05	6.94502
CD180	-0.361404	5.49233	-5.39875	1.69252e-07	1.09282e-05	6.93891
UBXN10	0.684471	5.827	5.39687	1.70827e-07	1.09946e-05	6.93011
BGN	-0.791246	8.56637	-5.39515	1.72283e-07	1.1053e-05	6.92206
FCGR2B	-0.971757	7.01838	-5.39212	1.74876e-07	1.11584e-05	6.90787
DIRAS3	0.933163	5.45722	5.39194	1.75033e-07	1.11584e-05	6.90702
EPB41L3	-0.807933	5.14597	-5.37911	1.86452e-07	1.18488e-05	6.847
BCL11B	-0.804488	5.01807	-5.3729	1.92246e-07	1.21786e-05	6.81795
PTPRC	-1.12211	6.80369	-5.36368	2.01154e-07	1.2703e-05	6.77494
GVINP1	-0.337447	4.24148	-5.36297	2.01856e-07	1.27074e-05	6.77163
LGALS1	-0.601371	11.8195	-5.36208	2.02746e-07	1.27237e-05	6.76746
RASSF2	-0.650966	6.86954	-5.34946	2.15696e-07	1.34944e-05	6.70868
TRAC	-0.693118	6.77253	-5.34545	2.19981e-07	1.37198e-05	6.69001
EMB	-0.781799	7.28737	-5.34313	2.22493e-07	1.38337e-05	6.67922
LAT2	-0.577874	5.93379	-5.33341	2.3334e-07	1.44635e-05	6.63405
IL10RA	-0.785184	6.77338	-5.3321	2.34834e-07	1.45115e-05	6.62799
ZEB2	-0.824865	4.98272	-5.32361	2.44795e-07	1.50695e-05	6.58856
MYO1F	-0.540769	6.59559	-5.32313	2.45361e-07	1.50695e-05	6.58637
GPR176	-0.539549	6.19718	-5.32221	2.46468e-07	1.50915e-05	6.5821
BTK	-0.444169	6.08893	-5.32157	2.47244e-07	1.50931e-05	6.57911
ITGA11	-0.618539	6.32951	-5.31582	2.54286e-07	1.54761e-05	6.55246
TREM2	-0.573171	6.95137	-5.31463	2.55765e-07	1.55192e-05	6.54696
DLK1	1.86957	5.65483	5.30966	2.62039e-07	1.58522e-05	6.52397
DPEP2	-0.352388	4.77879	-5.30484	2.68268e-07	1.61804e-05	6.50168
RSPO3	-1.3505	6.40644	-5.30235	2.71542e-07	1.6329e-05	6.49017
ARL6IP5	-0.482927	10.272	-5.29944	2.75424e-07	1.65132e-05	6.4767
VSIG4	-0.771853	8.08839	-5.29671	2.7911e-07	1.66845e-05	6.46408
DDIT4L	-1.02799	6.30003	-5.28512	2.95296e-07	1.75998e-05	6.4106
VEGFC	-0.603242	5.84046	-5.27711	3.07024e-07	1.82114e-05	6.37366
EBF2	-0.323889	3.32455	-5.27688	3.07366e-07	1.82114e-05	6.3726
RGS18	-0.531763	4.63574	-5.27257	3.13863e-07	1.85418e-05	6.35276
ABCA1	-0.59599	8.14337	-5.26813	3.20693e-07	1.889e-05	6.33234
SORBS1	-0.766251	5.86225	-5.26752	3.21642e-07	1.88906e-05	6.32954
RGS5	-0.697363	7.25811	-5.26181	3.30679e-07	1.93103e-05	6.30326
TENM3	-0.734369	5.176	-5.26112	3.31777e-07	1.93103e-05	6.30012
DSE	-0.639124	8.12354	-5.26086	3.32196e-07	1.93103e-05	6.29892
ALLC	0.359135	4.27853	5.26052	3.32743e-07	1.93103e-05	6.29736
ARHGAP30	-0.709063	6.44381	-5.26	3.33581e-07	1.93103e-05	6.29498
FBXO21	0.597561	9.79499	5.25813	3.36613e-07	1.943e-05	6.28639
CYTH4	-0.411767	6.54109	-5.256	3.40117e-07	1.95762e-05	6.27657
ARHGAP9	-0.659309	6.30945	-5.25238	3.46125e-07	1.98652e-05	6.25997
NME5	0.871679	6.97574	5.25124	3.4804e-07	1.99184e-05	6.25473
STEAP4	-1.02117	6.38398	-5.24931	3.51302e-07	2.00481e-05	6.24589
SPHK1	-0.475863	6.74958	-5.24841	3.52826e-07	2.00782e-05	6.24178
GPNMB	-0.907848	10.0255	-5.24739	3.54572e-07	2.01207e-05	6.2371
P2RY8	-0.409111	4.45575	-5.24623	3.56569e-07	2.01772e-05	6.23178
CCDC24	0.391083	6.91023	5.24488	3.58906e-07	2.02526e-05	6.22558
HAND2-AS1	-0.305406	3.69343	-5.23846	3.70218e-07	2.08325e-05	6.19616
PTGIS	-1.08104	7.90746	-5.23489	3.76662e-07	2.11361e-05	6.1798
LINC01094	-0.662084	4.8351	-5.23402	3.78237e-07	2.11655e-05	6.17584
CD53	-0.817801	8.53453	-5.23149	3.82885e-07	2.1331e-05	6.16426
NAAA	-0.633922	6.60411	-5.23126	3.83312e-07	2.1331e-05	6.16321
ITGB5	-0.723619	6.59448	-5.22871	3.88065e-07	2.1536e-05	6.15152
LY96	-0.928742	7.2596	-5.22557	3.9397e-07	2.17882e-05	6.1372
CX3CR1	-1.09402	6.95524	-5.2247	3.95634e-07	2.17882e-05	6.13321
ITGAL	-0.719477	5.1373	-5.22458	3.95854e-07	2.17882e-05	6.13268
LGMN	-0.532905	9.40382	-5.22254	3.9977e-07	2.19398e-05	6.12335
FAM109B	-0.326167	6.94222	-5.22202	4.00786e-07	2.19398e-05	6.12094
PECAM1	-0.648538	6.80086	-5.21931	4.06045e-07	2.21674e-05	6.10859
GEM	-0.875956	6.0236	-5.21463	4.15307e-07	2.26118e-05	6.08721
LHFP	-0.837904	7.15445	-5.21363	4.173e-07	2.26591e-05	6.08267
LOC100505592	-0.210937	3.60322	-5.20011	4.45328e-07	2.4116e-05	6.02105
CCL5	-1.12417	6.18503	-5.19888	4.47979e-07	2.41944e-05	6.01543
COL16A1	-0.71999	7.89079	-5.19378	4.59081e-07	2.47278e-05	5.99223
TPSB2	-0.634994	5.59727	-5.19002	4.67452e-07	2.51115e-05	5.9751
SPEF1	0.398288	5.27215	5.18629	4.75892e-07	2.54894e-05	5.95815
APLNR	-0.412301	5.51413	-5.18579	4.77018e-07	2.54894e-05	5.95591
HIC1	-0.42945	5.4188	-5.1828	4.83901e-07	2.57888e-05	5.94233
CD247	-0.50323	4.90695	-5.17859	4.93765e-07	2.62451e-05	5.92321
AOAH	-0.527285	6.06031	-5.17528	5.01655e-07	2.65943e-05	5.90819
GPR183	-0.756005	5.81558	-5.17392	5.04945e-07	2.66985e-05	5.90199
AEBP1	-1.00248	9.25735	-5.17184	5.09979e-07	2.6894e-05	5.8926
RAB32	-0.374945	7.97974	-5.16719	5.21451e-07	2.74272e-05	5.87152
MSRB3	-0.887772	7.39279	-5.16621	5.23912e-07	2.74849e-05	5.86706
CH25H	-0.60033	4.68472	-5.16467	5.27783e-07	2.76016e-05	5.86009
MSC	-0.278671	4.59459	-5.16424	5.28877e-07	2.76016e-05	5.85812
RAB31	-0.782094	9.1139	-5.16164	5.35495e-07	2.78748e-05	5.84634
ENPP1	-0.765316	6.66305	-5.15806	5.44713e-07	2.82209e-05	5.83017
GRAMD1B	0.401217	6.75434	5.15779	5.45429e-07	2.82209e-05	5.82893
BHLHE22	-0.606821	4.35521	-5.15744	5.46347e-07	2.82209e-05	5.82734
GLB1L2	0.52932	7.52424	5.15435	5.54444e-07	2.85659e-05	5.8134
SLC7A7	-0.594966	7.86568	-5.14976	5.66743e-07	2.91251e-05	5.79262
DCBLD1	-0.614504	6.98328	-5.1397	5.94587e-07	3.04782e-05	5.74719
PLXDC1	-0.70646	5.56466	-5.1375	6.00843e-07	3.07149e-05	5.73728
RNASE6	-0.820429	7.00795	-5.13701	6.02252e-07	3.07149e-05	5.73506
CSF1R	-0.638833	7.9753	-5.13562	6.06254e-07	3.08409e-05	5.72879
PDGFRL	-0.825544	7.17249	-5.12517	6.3714e-07	3.23304e-05	5.68173
PTRF	-0.665705	6.4026	-5.12049	6.51488e-07	3.29755e-05	5.66064
PLVAP	-0.526477	6.47738	-5.11898	6.56153e-07	3.31283e-05	5.65388
MFSD1	-0.449029	9.81417	-5.11842	6.57901e-07	3.31335e-05	5.65137
FKBP14	-0.562198	6.69576	-5.11639	6.64293e-07	3.3372e-05	5.64221
HSPB7	-0.22246	4.42957	-5.10525	7.00354e-07	3.50295e-05	5.59216
PIK3CD	-0.456962	7.15375	-5.10512	7.00763e-07	3.50295e-05	5.59161
NALCN	-0.558911	4.14554	-5.09699	7.28306e-07	3.63162e-05	5.55511
MS4A4A	-1.03514	7.09942	-5.08984	7.53358e-07	3.74726e-05	5.5231
FCGR2C	-0.698518	7.35388	-5.08918	7.55721e-07	3.74975e-05	5.52013
NPL	-0.743755	6.20379	-5.08419	7.73768e-07	3.82987e-05	5.4978
AGTR1	-0.365299	3.91686	-5.07125	8.2253e-07	4.05699e-05	5.43996
SEC24D	-0.514065	4.8298	-5.07095	8.23684e-07	4.05699e-05	5.43863
KLB	-0.146342	3.47615	-5.06905	8.31107e-07	4.08357e-05	5.43014
LINC00597	-0.513698	5.4137	-5.06237	8.5768e-07	4.20389e-05	5.40036
MATN3	-0.365826	3.03508	-5.05849	8.73485e-07	4.27096e-05	5.38308
LDB2	-0.658442	6.59455	-5.05508	8.87654e-07	4.32973e-05	5.36785
FOXN3	-0.452089	7.49697	-5.05232	8.99259e-07	4.37574e-05	5.35556
HGF	-0.428299	4.1951	-5.04468	9.32125e-07	4.52473e-05	5.3216
LIPA	-0.528222	9.53275	-5.04176	9.45002e-07	4.57622e-05	5.30862
ENTPD1	-0.577761	5.87294	-5.03854	9.59412e-07	4.63486e-05	5.29431
CD86	-0.825121	6.37694	-5.03488	9.76053e-07	4.70397e-05	5.27804
ST8SIA4	-0.749505	5.37553	-5.03026	9.97434e-07	4.79554e-05	5.25754
NAPSB	-0.667954	5.69292	-5.0272	1.01183e-06	4.84228e-05	5.24399
STX17-AS1	-0.275383	8.73445	-5.02717	1.01196e-06	4.84228e-05	5.24386
IGLL3P	-1.12967	8.07979	-5.02588	1.01809e-06	4.85822e-05	5.23816
HIGD1B	-0.219844	5.75031	-5.02546	1.02012e-06	4.85822e-05	5.23627
SH3PXD2A	-0.49344	8.70107	-5.02361	1.02901e-06	4.88902e-05	5.22806
IGLV1-44	-1.71298	6.64371	-5.02057	1.04377e-06	4.93474e-05	5.21459
TSNAXIP1	0.338503	5.48259	5.02039	1.04463e-06	4.93474e-05	5.21381
TCF12	-0.347805	5.5396	-5.02011	1.04598e-06	4.93474e-05	5.21259
MAGI2-AS3	-0.621221	6.16153	-5.01759	1.05842e-06	4.98175e-05	5.20141
LOC100132891	-0.49499	4.23633	-5.01358	1.07845e-06	5.05269e-05	5.18368
SIGLEC11	0.681788	4.09186	5.01335	1.07961e-06	5.05269e-05	5.18266
PLN	-0.858244	5.37133	-5.01308	1.08102e-06	5.05269e-05	5.18143
NIN	-0.367639	7.87533	-5.00715	1.11141e-06	5.18274e-05	5.15521
FGF7	-0.297152	3.89391	-5.00178	1.13963e-06	5.30204e-05	5.1315
MIAT	-0.694117	4.87625	-4.99704	1.16513e-06	5.40821e-05	5.11058
GAPT	-0.50969	3.5964	-4.99539	1.17415e-06	5.43754e-05	5.10329
DHRS2	1.05638	4.12942	4.99131	1.19671e-06	5.52928e-05	5.0853
CLEC7A	-0.826085	5.0569	-4.98497	1.23259e-06	5.67877e-05	5.05737
CYTIP	-0.866142	6.27592	-4.98418	1.23715e-06	5.67877e-05	5.05388
LY9	-0.24655	5.02754	-4.98388	1.23888e-06	5.67877e-05	5.05255
NEGR1	-0.471482	3.28201	-4.98362	1.24034e-06	5.67877e-05	5.05144
MDK	0.764065	9.85044	4.97794	1.27359e-06	5.81781e-05	5.02643
KLF2	-0.590262	7.27746	-4.96891	1.32825e-06	6.04468e-05	4.98672
NKD2	-0.458304	6.93748	-4.96797	1.33402e-06	6.04468e-05	4.98262
LACC1	-0.696387	5.47654	-4.96795	1.33418e-06	6.04468e-05	4.98251
LILRA2	-0.294797	4.30073	-4.96777	1.33526e-06	6.04468e-05	4.98174
ELTD1	-0.583472	5.93888	-4.96527	1.35085e-06	6.10154e-05	4.97077
PCOLCE2	-0.574721	4.69119	-4.96239	1.36907e-06	6.16999e-05	4.95811
SDS	-0.399178	6.5845	-4.96186	1.37245e-06	6.17145e-05	4.95577
ETV1	-1.01434	6.45112	-4.95721	1.40241e-06	6.2921e-05	4.93537
ARSI	-0.204082	4.09895	-4.94958	1.45288e-06	6.4966e-05	4.90195
DOCK4	-0.649351	7.59975	-4.94935	1.45444e-06	6.4966e-05	4.90094
CYR61	-0.821281	9.75229	-4.94735	1.46801e-06	6.53926e-05	4.89217
TMEM231	0.629156	6.52496	4.94698	1.47048e-06	6.53926e-05	4.89058
LOC101929504	-0.222065	3.72028	-4.94521	1.48261e-06	6.57865e-05	4.88282
TOX3	1.14553	4.09434	4.93989	1.51955e-06	6.72775e-05	4.85957
FCGR2A	-0.763413	7.41073	-4.93405	1.56118e-06	6.89691e-05	4.83403
B9D1	0.497208	6.46792	4.9312	1.58185e-06	6.97297e-05	4.8216
GHR	-0.81188	4.85532	-4.92942	1.59491e-06	7.01519e-05	4.81383
MIR4435-1HG	-0.174539	4.71207	-4.92418	1.63402e-06	7.17152e-05	4.79095
AMHR2	0.278444	5.10937	4.91971	1.66812e-06	7.30528e-05	4.77144
TLL1	-0.0959768	3.04406	-4.9083	1.75814e-06	7.68278e-05	4.7218
ECM1	-0.64788	6.80587	-4.9078	1.76219e-06	7.68385e-05	4.71962
AIF1	-0.615463	8.20033	-4.90147	1.81433e-06	7.89411e-05	4.69209
PELI1	-0.563246	7.51573	-4.89909	1.83431e-06	7.96381e-05	4.68175
SIRPA	-0.58654	6.9676	-4.89701	1.85197e-06	8.02323e-05	4.6727
LRRC73	0.357682	4.81036	4.89055	1.90772e-06	8.23591e-05	4.64469
MARVELD1	-0.458302	7.45378	-4.89038	1.90924e-06	8.23591e-05	4.64394
LOC388780	0.339786	5.37011	4.88718	1.93751e-06	8.33998e-05	4.63006
TRABD2A	0.715639	5.78996	4.87975	2.00469e-06	8.61075e-05	4.59788
MAN2A1	-0.509007	7.65633	-4.87305	2.06725e-06	8.8606e-05	4.56887
STXBP5	-0.534563	5.06137	-4.86584	2.13656e-06	9.13652e-05	4.53774
LAPTM5	-0.742104	9.96189	-4.86542	2.1407e-06	9.13652e-05	4.53592
SMPDL3A	-0.686665	5.91549	-4.86175	2.17693e-06	9.27151e-05	4.52008
SHISA2	-0.980631	5.29556	-4.85761	2.2186e-06	9.42903e-05	4.50218
FNIP2	-0.504727	7.29797	-4.85478	2.24738e-06	9.53125e-05	4.49002
SLC36A1	-0.280631	7.26914	-4.8535	2.26063e-06	9.5673e-05	4.48447
ELK1	0.391581	5.73331	4.8529	2.26679e-06	9.57327e-05	4.4819
TM6SF1	-0.561281	5.43352	-4.8447	2.35327e-06	9.91772e-05	4.44657
KAL1	-0.905223	7.22521	-4.84109	2.39232e-06	0.000100612	4.43104
LOXL1	-0.772311	7.98037	-4.83198	2.49374e-06	0.000104659	4.39186
CFAP221	0.36412	4.70657	4.82858	2.53257e-06	0.000106068	4.37729
IGJ	-1.58834	7.1052	-4.82571	2.56592e-06	0.000107241	4.36495
ARHGDIB	-0.589633	8.50308	-4.82196	2.61003e-06	0.000108859	4.34887
CCDC113	0.809889	5.51507	4.82069	2.62517e-06	0.000109265	4.34341
TLR1	-0.680939	5.65326	-4.81754	2.66297e-06	0.000110609	4.32993
MICAL2	-0.731414	8.23183	-4.81356	2.71155e-06	0.000112396	4.31287
PI15	-0.700983	4.4568	-4.80942	2.76297e-06	0.000114291	4.29516
AMICA1	-0.409878	6.15213	-4.80626	2.8029e-06	0.00011568	4.28162
SCG2	-0.857456	5.00313	-4.80585	2.80802e-06	0.00011568	4.2799
HEG1	-0.579462	8.49891	-4.80299	2.84476e-06	0.000116955	4.26764
ELK2AP	0.231041	6.66591	4.80072	2.8741e-06	0.000117837	4.25797
MEIS3	-0.187763	6.51409	-4.80043	2.87793e-06	0.000117837	4.25671
LEMD1-AS1	0.580927	3.51034	4.79496	2.95009e-06	0.000120378	4.23336
PARP15	-0.164265	3.38501	-4.79482	2.95194e-06	0.000120378	4.23277
NR3C1	-0.738704	6.99633	-4.79127	2.99975e-06	0.000122081	4.21761
NBL1	-0.705355	8.39371	-4.79078	3.00641e-06	0.000122105	4.21552
GPRIN3	-0.241899	3.47336	-4.78794	3.04526e-06	0.000123434	4.20342
RUNX2	-1.03825	7.56555	-4.78668	3.06274e-06	0.000123893	4.19802
SYTL2	-0.78047	6.9604	-4.78616	3.06995e-06	0.000123936	4.19581
REEP6	0.325149	4.92547	4.78333	3.10942e-06	0.000125278	4.18376
SRPX	-0.880742	6.54884	-4.77431	3.23866e-06	0.000130225	4.14537
MYOCD	0.830233	4.43713	4.77311	3.25625e-06	0.000130672	4.14026
TEKT2	0.673899	4.89868	4.76218	3.42071e-06	0.000136999	4.09382
PLXDC2	-0.55302	7.39787	-4.75999	3.45458e-06	0.00013808	4.08453
LEP	-0.247446	3.77585	-4.75113	3.59508e-06	0.000143351	4.04696
IGLV@	-0.97703	6.05486	-4.75078	3.60069e-06	0.000143351	4.04549
EGFL6	-1.002	8.5804	-4.75001	3.6133e-06	0.00014357	4.0422
LDLRAD4	-0.669052	5.03781	-4.74841	3.63928e-06	0.000144317	4.03545
KLHDC9	0.419918	7.98609	4.74748	3.65459e-06	0.00014464	4.03149
CD163	-0.797852	8.72355	-4.7443	3.70711e-06	0.000146192	4.01804
HMHA1	-0.44083	6.78449	-4.74423	3.70831e-06	0.000146192	4.01774
CSF2RB	-0.811257	5.69827	-4.74257	3.73607e-06	0.000146998	4.01071
SNX10	-0.667372	7.70889	-4.74161	3.75212e-06	0.000147342	4.00667
SAMSN1	-0.917734	6.09697	-4.74055	3.77009e-06	0.00014776	4.00217
PALLD	-0.669371	9.23535	-4.73137	3.92858e-06	0.000153672	3.96337
F13A1	-0.783549	7.77308	-4.72953	3.96109e-06	0.000154644	3.95561
INHA	0.207785	4.3031	4.72261	4.08571e-06	0.0001592	3.92643
LCK	-0.674309	5.75883	-4.72	4.13379e-06	0.000160763	3.91541
SELPLG	-0.45294	6.46021	-4.71896	4.1531e-06	0.000161203	3.91102
IL2RB	-0.571914	6.87868	-4.71697	4.19007e-06	0.000162325	3.90267
LRRC3B	0.878776	4.10675	4.71625	4.20358e-06	0.000162536	3.89964
ZAP70	-0.365515	5.17296	-4.71217	4.28094e-06	0.00016521	3.88246
TMEM200A	-0.87073	5.69732	-4.7038	4.44402e-06	0.000171175	3.84725
RGCC	-0.632485	8.49016	-4.70167	4.48646e-06	0.00017248	3.8383
NAGK	-0.322269	9.28376	-4.69159	4.69261e-06	0.000179742	3.796
TFEC	-0.838996	4.95769	-4.69157	4.69319e-06	0.000179742	3.79589
ST6GAL2	-1.00894	4.60782	-4.68599	4.81111e-06	0.000183909	3.77252
ZSWIM5	0.444421	4.99857	4.68446	4.8441e-06	0.000184587	3.76609
ANTXR2	-0.774384	7.38872	-4.68431	4.84717e-06	0.000184587	3.76549
FCGR1B	-0.77932	6.71878	-4.68035	4.93333e-06	0.000187513	3.74891
PEG3-AS1	0.498295	4.49458	4.6791	4.96086e-06	0.000188204	3.74367
OSCP1	0.53043	6.47989	4.67643	5.02003e-06	0.000190091	3.7325
CD3E	-0.357393	5.33826	-4.66614	5.25468e-06	0.000198603	3.6895
ALOX5AP	-0.781089	8.42001	-4.66472	5.28792e-06	0.000198606	3.68357
CACNA1C	-0.188508	4.43186	-4.66451	5.29277e-06	0.000198606	3.68271
FDCSP	-0.521817	3.49249	-4.66445	5.29418e-06	0.000198606	3.68246
CDHR1	0.573901	5.39949	4.66445	5.29418e-06	0.000198606	3.68246
GFOD1	-0.598783	7.77036	-4.66387	5.30788e-06	0.00019875	3.68002
SPATA33	0.399422	5.30783	4.66235	5.34386e-06	0.000199726	3.67367
TYROBP	-0.685531	8.75841	-4.66097	5.37649e-06	0.000200573	3.66794
PTPN5	0.326443	4.18228	4.66043	5.38948e-06	0.000200686	3.66567
PDPN	-0.739309	6.20125	-4.65752	5.45947e-06	0.000202917	3.65352
MEGF10	-0.97816	4.10432	-4.65228	5.58753e-06	0.000207294	3.63171
ANTXR1	-0.743162	9.44344	-4.64923	5.66353e-06	0.000209728	3.61899
SDK2	0.613997	5.94215	4.64813	5.69113e-06	0.000210363	3.61442
LOC285812	-0.750413	7.14091	-4.64639	5.73513e-06	0.000211601	3.60717
CLIC2	-0.560592	5.34206	-4.64573	5.7519e-06	0.000211832	3.60442
DNALI1	1.01168	6.68754	4.64497	5.77119e-06	0.000212154	3.60127
STK10	-0.345903	6.53377	-4.64248	5.83507e-06	0.000214022	3.59092
MMP19	-0.604851	6.02436	-4.64216	5.84324e-06	0.000214022	3.5896
JPH2	-0.34543	4.95303	-4.64049	5.88651e-06	0.000215215	3.58266
TMEM65	-0.456704	7.65315	-4.63604	6.00328e-06	0.000219087	3.56418
CD300A	-0.43897	4.82217	-4.63355	6.06976e-06	0.000221113	3.55382
LOC646268	0.112426	3.86656	4.62911	6.18978e-06	0.000225078	3.5354
NID2	-0.864775	7.48604	-4.62641	6.26386e-06	0.000227361	3.52421
ZNF408	0.1653	7.48891	4.62116	6.4103e-06	0.000232258	3.50248
PCED1B-AS1	-0.111653	3.25327	-4.62055	6.42774e-06	0.000232472	3.49992
SEMA5A	-0.671012	6.46929	-4.61914	6.46774e-06	0.000233499	3.49408
DDR2	-0.688604	8.48333	-4.61444	6.60273e-06	0.000237946	3.47466
BIN2	-0.491152	6.12916	-4.614	6.61563e-06	0.000237986	3.47282
NLRC5	-0.665788	7.0639	-4.61278	6.65121e-06	0.000238839	3.46778
TDO2	-1.20839	6.2806	-4.6103	6.72424e-06	0.000241032	3.45751
MYO5A	-0.501171	5.51707	-4.60907	6.76068e-06	0.000241908	3.45243
KIF6	0.318812	3.97543	4.60837	6.78129e-06	0.000242215	3.44956
FCRL3	-0.401209	3.61392	-4.60563	6.86342e-06	0.000244714	3.43824
PMEPA1	-0.892423	7.48596	-4.60301	6.94309e-06	0.000247118	3.42739
LRRC10B	0.615872	5.3767	4.60171	6.98284e-06	0.000248094	3.42203
CDK20	0.255306	6.73403	4.60126	6.99651e-06	0.000248142	3.42019
ITGAX	-0.321357	5.93113	-4.59999	7.0355e-06	0.000249086	3.41496
ATP6V1B2	-0.334991	8.99362	-4.58946	7.36826e-06	0.00026041	3.37151
SPA17	0.574503	6.79183	4.58816	7.41028e-06	0.000261211	3.36617
SLIT2	-0.68426	5.83253	-4.58795	7.41685e-06	0.000261211	3.36534
SNX20	-0.568137	5.38538	-4.58755	7.43016e-06	0.000261223	3.36365
HAS2	-0.604856	4.53321	-4.58158	7.62658e-06	0.000267661	3.33912
PHF8	0.372012	6.74709	4.57679	7.78823e-06	0.000272859	3.31941
TIMD4	-0.469596	3.80183	-4.57536	7.83689e-06	0.000274087	3.31356
TNFSF8	-0.524647	5.18193	-4.57313	7.91362e-06	0.000276291	3.3044
USP21	0.301266	7.49686	4.56529	8.18924e-06	0.000285227	3.27223
DENND5B	0.658738	6.58982	4.56476	8.20848e-06	0.000285227	3.27002
RECK	-0.592917	5.84931	-4.56466	8.21205e-06	0.000285227	3.26961
TLR2	-0.552297	7.73445	-4.56281	8.27846e-06	0.000287039	3.26204
VASH1	-0.497867	5.15335	-4.56126	8.33459e-06	0.000288489	3.2557
PPAPDC1A	-0.951545	6.26023	-4.55816	8.44793e-06	0.00029191	3.243
KIAA0226L	-0.604371	4.67749	-4.55747	8.47333e-06	0.000292286	3.24018
DNAH2	0.426418	4.91445	4.55316	8.63393e-06	0.000297317	3.22254
PLEK	-0.690899	6.45558	-4.55267	8.65262e-06	0.000297452	3.22051
LOC100127972	-0.336061	4.52889	-4.54834	8.81707e-06	0.000302589	3.20282
ZNF275	0.371698	9.13352	4.54249	9.04421e-06	0.000309857	3.17893
ALDH2	-0.555765	9.10016	-4.53819	9.21475e-06	0.000315163	3.16138
PAPPA	-0.606234	4.54227	-4.53486	9.34917e-06	0.000318765	3.14778
COL8A2	-0.842131	6.60568	-4.5348	9.35169e-06	0.000318765	3.14753
CAMK2D	-0.431012	7.92162	-4.53305	9.42304e-06	0.000320643	3.14039
ISOC1	0.373457	8.51068	4.53267	9.43864e-06	0.000320643	3.13884
ILDR2	-0.571904	4.8306	-4.53079	9.51577e-06	0.000322719	3.13119
IL18	-0.634463	6.05951	-4.52992	9.55178e-06	0.000323225	3.12764
MFAP4	-0.741409	5.85145	-4.52965	9.56278e-06	0.000323225	3.12656
MXRA5	-0.745516	9.65182	-4.52803	9.63056e-06	0.000324717	3.11993
CHRDL1	-0.885607	5.34999	-4.52782	9.63915e-06	0.000324717	3.11909
KATNB1	0.331572	5.6119	4.52654	9.69269e-06	0.000325975	3.11389
SLA	-0.588919	7.48861	-4.52528	9.74576e-06	0.000327214	3.10876
PKIB	-0.709969	5.75792	-4.52487	9.76339e-06	0.00032726	3.10707
CMTM3	-0.44291	8.51077	-4.52257	9.86115e-06	0.000329988	3.09771
MBNL1	-0.492356	7.90004	-4.51856	1.0034e-05	0.000335216	3.08139
TNFSF13B	-0.841928	7.97601	-4.51643	1.01267e-05	0.000337753	3.07276
FZD1	-0.672404	7.67836	-4.51551	1.01673e-05	0.000338547	3.069
ACVR2A	-0.434792	6.86312	-4.51228	1.03101e-05	0.000342733	3.05591
TGFBI	-0.670284	9.88259	-4.50929	1.04445e-05	0.000346629	3.04375
FAM27E3	0.348481	5.76085	4.5062	1.0585e-05	0.000350157	3.03121
CYSLTR1	-0.469051	4.43438	-4.50618	1.05855e-05	0.000350157	3.03116
TMEM204	-0.427084	6.13901	-4.50292	1.07359e-05	0.000354549	3.01791
ZNF497	0.218137	3.95677	4.50038	1.0854e-05	0.000357863	3.00764
SLAMF6	-0.260008	5.24174	-4.49989	1.08774e-05	0.000358046	3.00563
GALNT10	-0.559807	6.5325	-4.49576	1.10729e-05	0.000363888	2.98891
HYOU1	0.397204	9.41946	4.49336	1.1188e-05	0.000367073	2.9792
MDH1B	0.66609	5.6176	4.48838	1.14309e-05	0.000374431	2.95904
HAVCR2	-0.572459	7.03353	-4.48258	1.17199e-05	0.000383275	2.93561
TNFAIP8L2	-0.31052	4.7092	-4.48183	1.17577e-05	0.000383445	2.93259
NWD2	-0.113873	3.27115	-4.48172	1.17632e-05	0.000383445	2.93215
C16orf54	-0.575345	3.59487	-4.48074	1.18128e-05	0.00038444	2.9282
ITGA5	-0.455337	7.09905	-4.47894	1.19049e-05	0.000386812	2.92092
FAM155A	-0.368408	3.29649	-4.47581	1.2066e-05	0.000391418	2.9083
LXN	-0.63228	8.73977	-4.47218	1.22557e-05	0.00039693	2.89367
CXorf22	0.156441	3.65708	4.47042	1.23486e-05	0.000399296	2.88658
LPAR5	-0.422519	5.15732	-4.46391	1.26985e-05	0.000409955	2.86037
LSP1	-0.383597	6.51417	-4.46347	1.27228e-05	0.00041008	2.85858
GALNT5	-0.375469	4.25672	-4.46179	1.2815e-05	0.000412281	2.8518
ISYNA1	0.575835	8.69517	4.46148	1.2832e-05	0.000412281	2.85056
TMC8	-0.443522	6.20806	-4.45744	1.3056e-05	0.000418451	2.83432
ZNF385C	0.184498	4.21607	4.45727	1.30655e-05	0.000418451	2.83364
LIMA1	-0.535592	6.49734	-4.45632	1.31186e-05	0.000419482	2.82984
ZFHX2	0.17444	5.43814	4.45576	1.31505e-05	0.000419835	2.82756
MEF2C	-0.492145	6.90793	-4.45497	1.31947e-05	0.000420581	2.82441
TBXAS1	-0.381763	5.79668	-4.45281	1.33177e-05	0.00042383	2.81571
FAM78A	-0.325327	5.05192	-4.45175	1.33779e-05	0.000425076	2.81148
WISP1	-1.05979	6.83735	-4.45087	1.34288e-05	0.00042602	2.80792
MS4A14	-0.36387	4.93489	-4.44411	1.38229e-05	0.000437832	2.78079
FDXR	0.451745	5.72679	4.43929	1.41104e-05	0.00044624	2.76148
SLC16A7	-0.556684	4.76631	-4.43738	1.42258e-05	0.000449184	2.75385
CRYAB	-0.77719	8.66717	-4.42417	1.50508e-05	0.000474489	2.701
P2RY10	-0.316382	4.64949	-4.42325	1.51097e-05	0.000475601	2.69734
SPOCK1	-0.860712	6.06122	-4.42018	1.53085e-05	0.000481107	2.68508
PXK	-0.428883	5.95195	-4.4171	1.5511e-05	0.000486712	2.67277
CNRIP1	-0.577293	6.82627	-4.41528	1.5631e-05	0.000489714	2.66554
PPP1R3C	-0.626456	6.25921	-4.41317	1.57721e-05	0.000493368	2.65712
KCNAB2	-0.243903	6.76652	-4.41233	1.58286e-05	0.000494369	2.65376
PTPN22	-0.438457	4.82845	-4.41079	1.59324e-05	0.000496158	2.64764
THSD7B	0.582688	4.50324	4.41075	1.59352e-05	0.000496158	2.64748
UBXN11	0.376314	6.57678	4.40937	1.60293e-05	0.000498319	2.64196
LRRC56	0.182895	6.32644	4.40698	1.61928e-05	0.000502627	2.63244
JPH4	0.346742	5.13718	4.40653	1.6224e-05	0.000502818	2.63064
LRP1	-0.370577	6.75288	-4.40565	1.62848e-05	0.000503927	2.62714
FGL2	-0.785487	7.8123	-4.39982	1.66926e-05	0.000515748	2.60396
ST8SIA1	-0.36895	3.61271	-4.39946	1.6718e-05	0.000515748	2.60254
LOC643733	-0.330579	3.95144	-4.39619	1.69519e-05	0.000521941	2.58951
ADAM19	-0.452233	5.31668	-4.39593	1.69705e-05	0.000521941	2.58849
COL24A1	-0.385304	3.48694	-4.39552	1.69999e-05	0.000522047	2.58687
IGLJ3	-1.11333	7.46344	-4.39082	1.73422e-05	0.000531747	2.56819
ITSN1	-0.359745	7.09707	-4.38976	1.74198e-05	0.000533316	2.56401
CCR2	-0.681074	5.01399	-4.38708	1.76187e-05	0.000538587	2.55337
MPEG1	-0.739281	6.94822	-4.3833	1.79028e-05	0.000546443	2.53839
THBS1	-0.92905	7.41967	-4.38141	1.8047e-05	0.000550011	2.53087
CSF2RA	-0.439742	5.04687	-4.37979	1.81711e-05	0.000552955	2.52445
SMOC2	-0.861462	7.61792	-4.37649	1.8426e-05	0.000559868	2.5114
ASTN1	0.69022	3.86276	4.37472	1.85643e-05	0.000563219	2.5044
SLC27A6	0.834378	5.63035	4.37273	1.8721e-05	0.00056712	2.49653
CYBRD1	-0.610668	9.37514	-4.37195	1.87832e-05	0.000568148	2.49342
GBP2	-0.795527	6.90971	-4.37101	1.88578e-05	0.000569552	2.48971
P4HA3	-0.252911	6.39769	-4.36901	1.90174e-05	0.000573511	2.48182
TPSAB1	-0.565348	5.59452	-4.3684	1.90664e-05	0.00057377	2.47941
EFCAB2	0.649341	5.22504	4.36819	1.9083e-05	0.00057377	2.47859
LAMB1	-0.763131	8.08483	-4.36688	1.91894e-05	0.00057611	2.47339
MARVELD2	0.381697	7.3558	4.36357	1.94587e-05	0.000583327	2.46033
CYP11A1	0.379997	4.63183	4.36309	1.94987e-05	0.000583657	2.45841
ELL2	-0.825863	6.0753	-4.34767	2.08061e-05	0.000621867	2.39765
IFNGR1	-0.484018	6.68974	-4.34594	2.09581e-05	0.000625484	2.39083
EHD2	-0.352178	7.37754	-4.34523	2.10206e-05	0.000626419	2.38805
OR7E47P	0.303132	5.98507	4.34425	2.11075e-05	0.00062808	2.38419
FXN	0.317736	5.99755	4.33951	2.15323e-05	0.000639775	2.36554
TLR8	-0.690036	4.93133	-4.3382	2.16512e-05	0.000641926	2.36038
GLRX	-0.488005	7.17933	-4.33801	2.16684e-05	0.000641926	2.35964
GIMAP8	-0.555376	4.96335	-4.33714	2.17477e-05	0.000643328	2.35622
DNAAF3	0.468234	6.00277	4.32976	2.24311e-05	0.000662574	2.32726
SPATA17	0.760805	5.93806	4.32914	2.24892e-05	0.000663317	2.32484
TFF3	0.577523	6.05804	4.3269	2.27017e-05	0.000668059	2.31604
SIGLEC7	-0.285871	4.42476	-4.32675	2.27163e-05	0.000668059	2.31544
HCK	-0.568506	6.74395	-4.32629	2.27602e-05	0.000668374	2.31363
SIRPB2	-0.244294	4.26708	-4.32577	2.28099e-05	0.000668859	2.31159
NCF4	-0.468277	4.83356	-4.32541	2.28443e-05	0.000668893	2.31018
MIR142	-0.258731	6.0631	-4.32469	2.29125e-05	0.000669917	2.30739
INMT	-0.398546	4.92279	-4.31807	2.35566e-05	0.00068775	2.28145
RPRD2	0.306365	8.89335	4.31762	2.36009e-05	0.000688048	2.27969
BEND6	-0.432493	3.56617	-4.31698	2.36639e-05	0.000688886	2.2772
LCP2	-0.767818	5.75749	-4.31487	2.38743e-05	0.000694008	2.26892
CCDC148	0.31531	4.77041	4.3128	2.40818e-05	0.000699031	2.26082
PPP3CC	-0.348921	4.82226	-4.31208	2.41537e-05	0.00070011	2.25803
SLC31A2	-0.536677	6.13957	-4.30953	2.44129e-05	0.000706027	2.24805
CXorf21	-0.195017	6.14011	-4.30938	2.44279e-05	0.000706027	2.24747
CEL	0.479131	5.07074	4.30454	2.49272e-05	0.000719425	2.22855
C1orf192	1.1028	5.853	4.30306	2.50811e-05	0.00072283	2.22279
PARVG	-0.372963	6.37307	-4.30191	2.52014e-05	0.00072526	2.21832
GGTA1P	-0.555215	6.80363	-4.29804	2.56116e-05	0.000736013	2.20321
CD3G	-0.283491	4.66769	-4.2946	2.59816e-05	0.000745488	2.1898
PVRIG	-0.302225	5.28978	-4.29429	2.60153e-05	0.000745488	2.18859
VDR	-0.633668	6.42173	-4.2935	2.61012e-05	0.000746138	2.18551
MCTP1	-0.590608	4.55285	-4.2934	2.61121e-05	0.000746138	2.18512
CD33	-0.284075	5.19018	-4.29287	2.61692e-05	0.000746712	2.18307
PTGDR	-0.22049	3.71221	-4.28677	2.6842e-05	0.000764827	2.15933
FGD3	-0.269821	6.53345	-4.28446	2.71017e-05	0.000770382	2.15033
TGFB1I1	-0.703359	7.09323	-4.28435	2.71135e-05	0.000770382	2.14993
FAM3C	-0.388655	4.47257	-4.28367	2.71908e-05	0.00077149	2.14726
G0S2	-0.67143	7.01418	-4.28177	2.74065e-05	0.000776518	2.13987
IGSF8	0.354555	7.09152	4.28114	2.7478e-05	0.00077745	2.13744
TNFAIP8	-0.546641	7.26934	-4.27824	2.78116e-05	0.000785786	2.12616
FLJ30901	0.25853	4.97222	4.27582	2.80922e-05	0.0007926	2.11677
SIGLEC10	-0.42846	6.13641	-4.27054	2.87143e-05	0.000809021	2.0963
GADD45G	0.276593	5.14218	4.26866	2.89396e-05	0.000814228	2.08899
RAB36	0.350073	6.64584	4.26512	2.93676e-05	0.00082512	2.07527
GRTP1-AS1	0.132721	4.37255	4.26454	2.94377e-05	0.000825938	2.07304
VPS13A	0.390237	6.51994	4.26375	2.95343e-05	0.000827493	2.06998
SEMA4G	0.246508	5.27713	4.26213	2.97332e-05	0.000831911	2.06371
CEMIP	-0.744084	7.4652	-4.26165	2.97922e-05	0.000832404	2.06185
KIAA1257	0.153339	4.49984	4.25686	3.03896e-05	0.000847921	2.0433
C1QTNF6	-0.395936	6.02585	-4.25597	3.05006e-05	0.000849841	2.03989
FAM26E	-0.240049	5.72363	-4.25545	3.05673e-05	0.000850524	2.03785
CLEC4A	-0.502047	5.24195	-4.25469	3.0663e-05	0.000851058	2.03493
MEIG1	0.301052	4.97423	4.25435	3.07061e-05	0.000851058	2.03362
DKFZp434J0226	-0.195717	3.72571	-4.25419	3.07267e-05	0.000851058	2.03299
OSTM1	-0.418067	5.58067	-4.25396	3.07555e-05	0.000851058	2.03211
SIMC1	0.389372	7.88489	4.25127	3.10995e-05	0.000859111	2.02172
HHIP	-0.410806	3.74403	-4.25102	3.11318e-05	0.000859111	2.02075
STARD13	-0.400166	6.35869	-4.25053	3.1195e-05	0.000859677	2.01886
GNB4	-0.663937	8.40216	-4.24964	3.13105e-05	0.000861586	2.0154
ALDH5A1	0.463311	8.26401	4.24921	3.13657e-05	0.000861586	2.01376
FERMT3	-0.456369	6.65226	-4.249	3.13926e-05	0.000861586	2.01296
C16orf93	0.34598	5.519	4.24851	3.14565e-05	0.000862165	2.01106
GJA1	-0.765535	10.3302	-4.24653	3.17145e-05	0.000868054	2.00343
C11orf49	0.264354	8.16952	4.24616	3.1764e-05	0.00086823	2.00197
FA2H	0.279969	4.47576	4.24376	3.20803e-05	0.000874822	1.99271
TYRO3	0.387179	6.88965	4.24367	3.2092e-05	0.000874822	1.99237
CORO1A	-0.586238	7.4341	-4.24162	3.23644e-05	0.000881056	1.98447
ACTG2	-0.804007	6.76396	-4.23932	3.26728e-05	0.00088825	1.97561
GDF15	0.815628	6.27876	4.23574	3.31588e-05	0.000900247	1.96182
DLEU2	-0.527286	7.94387	-4.23337	3.34847e-05	0.000906869	1.95268
ITGAM	-0.575215	6.19624	-4.23331	3.34927e-05	0.000906869	1.95246
MILR1	-0.341908	4.72061	-4.22733	3.43284e-05	0.00092825	1.92944
RND2	0.32853	4.58585	4.22537	3.46053e-05	0.000934482	1.92194
GADD45B	-0.633329	8.13533	-4.21799	3.56722e-05	0.000962003	1.89358
CCL4	-0.628633	7.4735	-4.2164	3.59053e-05	0.000966994	1.8875
LOC286052	-0.506889	7.20798	-4.21572	3.6007e-05	0.000968439	1.88486
PIFO	0.797477	6.82607	4.21273	3.64515e-05	0.000979088	1.87341
LHFPL2	-0.387791	8.0626	-4.21152	3.6633e-05	0.000982653	1.86877
SELP	-0.277564	5.10641	-4.20983	3.68869e-05	0.000988147	1.86232
PROK1	0.29551	4.77797	4.20626	3.74315e-05	0.0010014	1.84864
EFHC2	0.696113	5.31918	4.2036	3.78416e-05	0.00100763	1.83847
PDE1A	-0.732969	5.44211	-4.20336	3.78787e-05	0.00100763	1.83755
MTMR9	-0.366767	6.61227	-4.20314	3.79137e-05	0.00100763	1.83669
LPAR6	-0.636249	7.9985	-4.20309	3.79218e-05	0.00100763	1.83649
HYDIN	0.588195	4.85789	4.20297	3.79401e-05	0.00100763	1.83604
STAT4	-0.428089	5.20228	-4.20281	3.79644e-05	0.00100763	1.83544
SH3GLB1	-0.305359	9.46712	-4.19826	3.86783e-05	0.00102523	1.81805
FAM150B	0.870801	4.58257	4.19485	3.92224e-05	0.00103829	1.80501
CD1D	-0.340649	3.85393	-4.19346	3.94465e-05	0.00104285	1.79969
BBS5	0.299599	4.01302	4.19084	3.98708e-05	0.00105268	1.78971
FAM105A	-0.441458	5.7638	-4.19033	3.99537e-05	0.00105349	1.78777
ST3GAL4	0.235421	6.08154	4.18962	4.00711e-05	0.00105521	1.78503
HOXA4	-0.363708	5.45103	-4.18476	4.0875e-05	0.00107395	1.7665
EFEMP1	-0.866595	6.00187	-4.18467	4.08894e-05	0.00107395	1.76617
CAMK1G	0.246925	4.34146	4.18331	4.11177e-05	0.00107854	1.76097
TAGLN	-0.775551	10.341	-4.18159	4.14062e-05	0.00108403	1.75445
APEX2	0.328358	5.26773	4.18142	4.14347e-05	0.00108403	1.75381
TLR6	-0.118898	3.96578	-4.18032	4.16221e-05	0.00108752	1.7496
IFT27	0.366977	6.96721	4.17994	4.16866e-05	0.00108779	1.74815
NPHP1	0.424523	5.35243	4.17923	4.18082e-05	0.00108955	1.74544
LCP1	-0.55823	7.93928	-4.17882	4.18777e-05	0.00108996	1.74389
PGM5	0.757572	5.73331	4.17842	4.19456e-05	0.00109032	1.74237
GLIS2	-0.46724	8.17477	-4.17618	4.23301e-05	0.00109889	1.73386
ZBED6CL	-0.432929	6.63663	-4.17572	4.24109e-05	0.00109957	1.73208
KCNA1	-0.227642	3.76132	-4.17418	4.26771e-05	0.00110505	1.72624
ADAM23	0.296094	3.38498	4.17384	4.27374e-05	0.00110519	1.72493
LST1	-0.513475	6.86965	-4.17282	4.29149e-05	0.00110836	1.72106
RIBC1	0.366934	5.16745	4.17204	4.30516e-05	0.00111047	1.71809
KCNJ8	-0.535929	6.02408	-4.16724	4.39005e-05	0.00113091	1.69988
KERA	-0.349012	3.13367	-4.1665	4.40336e-05	0.0011329	1.69705
P2RY13	-0.49848	4.56184	-4.16575	4.41688e-05	0.00113492	1.6942
SLAMF7	-0.835388	5.72183	-4.16498	4.4307e-05	0.00113702	1.69128
DACT3	-0.207184	5.96769	-4.16275	4.471e-05	0.00114591	1.68284
MID1IP1	0.378701	6.61481	4.16214	4.48221e-05	0.00114732	1.6805
CD248	-0.302811	6.61156	-4.15848	4.54943e-05	0.00116305	1.66662
ENPP6	0.263859	3.14393	4.15762	4.56524e-05	0.00116561	1.66338
EMP3	-0.511413	7.61736	-4.1563	4.58989e-05	0.00117042	1.65836
IGSF6	-0.472926	4.64833	-4.15501	4.61403e-05	0.00117444	1.65347
C6orf165	0.426792	6.15162	4.15461	4.62143e-05	0.00117444	1.65197
PLEKHO2	-0.269353	7.34794	-4.15452	4.62312e-05	0.00117444	1.65163
PCSK5	-0.598412	5.34483	-4.14673	4.7717e-05	0.00121065	1.62214
BACH2	-0.481975	4.30001	-4.14397	4.82536e-05	0.00122164	1.61171
RASA3	-0.399573	6.73254	-4.14388	4.82714e-05	0.00122164	1.61137
NOD1	-0.219688	7.02018	-4.14217	4.8607e-05	0.00122859	1.60491
KIF12	0.211883	6.00463	4.13872	4.92912e-05	0.00124432	1.59188
GAS8	0.204482	7.11793	4.13677	4.96813e-05	0.0012526	1.58453
CD27	-0.476758	5.7487	-4.12908	5.12521e-05	0.00129059	1.55551
KLRG1	-0.273184	5.53305	-4.12542	5.20156e-05	0.00130773	1.54173
FPR1	-0.493401	6.72114	-4.1252	5.20623e-05	0.00130773	1.54089
CDH11	-0.848095	5.81894	-4.12477	5.21514e-05	0.00130833	1.5393
OLFML1	-0.61219	6.36028	-4.12342	5.24372e-05	0.00131386	1.53421
FBXO36	0.295405	5.03974	4.12218	5.27009e-05	0.00131883	1.52953
BSG	0.412803	8.75852	4.11725	5.3759e-05	0.00134359	1.51101
MXRA8	-0.556568	8.01508	-4.11682	5.38527e-05	0.00134359	1.50939
MGC24103	-0.767815	7.00769	-4.11645	5.39324e-05	0.00134359	1.50801
CD14	-0.632798	8.90152	-4.11618	5.39913e-05	0.00134359	1.50699
RRNAD1	0.24472	6.91331	4.11603	5.40238e-05	0.00134359	1.50643
LOC100130232	-0.28518	3.77326	-4.1147	5.43144e-05	0.00134915	1.50143
ACSM3	0.598549	5.45176	4.11135	5.50537e-05	0.00136583	1.48884
EPAS1	-0.492081	9.33817	-4.10743	5.59307e-05	0.00138588	1.47411
CECR7	0.269665	7.8513	4.10436	5.6625e-05	0.0014013	1.46262
POLRMT	0.296594	6.94877	4.10407	5.66918e-05	0.0014013	1.46152
COL6A3	-0.835178	10.466	-4.10348	5.68257e-05	0.00140288	1.45932
BICC1	-0.812261	5.99738	-4.09997	5.7635e-05	0.00142112	1.44615
INPP5D	-0.397192	6.48696	-4.09821	5.80422e-05	0.00142802	1.43959
CASC1	0.83226	4.91386	4.09815	5.80565e-05	0.00142802	1.43936
DSC3	-0.588358	4.4688	-4.09769	5.81656e-05	0.00142896	1.43761
HIVEP3	-0.348221	4.6988	-4.09687	5.83554e-05	0.00143038	1.43458
RFTN1	-0.498462	8.1363	-4.09683	5.83654e-05	0.00143038	1.43442
STK33	0.545577	4.59225	4.09268	5.93474e-05	0.00145268	1.41888
DCPS	0.276797	7.05978	4.09193	5.95267e-05	0.00145426	1.41607
ATP8B4	-0.331219	3.8525	-4.0918	5.95566e-05	0.00145426	1.4156
TCERG1L	0.2569	3.53613	4.0896	6.00858e-05	0.00146527	1.40737
DRC7	0.296185	5.01928	4.08932	6.01527e-05	0.00146527	1.40633
MEOX2	-0.622715	3.39448	-4.08355	6.15617e-05	0.00149758	1.38477
KIAA0895	0.48069	4.9844	4.08328	6.1628e-05	0.00149758	1.38377
FOXA2	0.554011	4.69737	4.08222	6.18888e-05	0.00150211	1.37984
MLKL	-0.497351	6.27346	-4.08151	6.20674e-05	0.00150463	1.37715
NSG1	0.808236	7.66882	4.07887	6.27269e-05	0.00151879	1.36731
DOCK8	-0.690991	5.94364	-4.07797	6.29538e-05	0.00152245	1.36395
TMEM53	0.263465	6.35237	4.07754	6.30603e-05	0.0015232	1.36238
UGP2	-0.306256	5.9848	-4.07025	6.49263e-05	0.0015664	1.33523
IL18RAP	-0.232414	4.68946	-4.06712	6.57435e-05	0.00158421	1.32359
ANKRD28	-0.498879	7.11746	-4.06675	6.58414e-05	0.00158468	1.3222
CCDC114	0.645307	5.33737	4.06283	6.68803e-05	0.00160776	1.30763
FSTL1	-0.53858	9.83175	-4.0625	6.69683e-05	0.00160796	1.30641
FAS	-0.584743	6.47021	-4.06116	6.73286e-05	0.00161468	1.30142
PTGES3	0.166923	11.9608	4.05775	6.82503e-05	0.00163484	1.28876
C1QB	-0.716807	8.68406	-4.05523	6.89399e-05	0.0016494	1.27941
PTCH1	0.495481	6.98004	4.05411	6.92474e-05	0.00165479	1.27527
ANXA2	-0.340965	12.4318	-4.05363	6.93816e-05	0.00165603	1.27346
CCDC102B	-0.414071	3.74397	-4.05313	6.95188e-05	0.00165734	1.27163
PPP2R3C	-0.3341	7.52931	-4.05225	6.97632e-05	0.00166121	1.26836
EBF1	-0.701784	5.47038	-4.05192	6.98551e-05	0.00166143	1.26714
PKP2	0.597812	8.31141	4.05067	7.02038e-05	0.00166775	1.2625
ARTN	0.283741	5.97164	4.04814	7.09153e-05	0.00168267	1.25312
FCER1G	-0.724393	7.21182	-4.04506	7.17889e-05	0.00170056	1.24173
VIM	-0.667726	5.54436	-4.04489	7.18388e-05	0.00170056	1.24109
SGK1	-0.485175	9.65914	-4.0446	7.19223e-05	0.00170056	1.24
NABP1	-0.393351	6.56568	-4.04308	7.23568e-05	0.00170883	1.2344
GPAM	-0.480627	6.41574	-4.04169	7.27603e-05	0.00171634	1.22923
PLS3	-0.57533	9.59037	-4.04066	7.30579e-05	0.00172135	1.22543
GPR171	-0.508759	4.2085	-4.037	7.41289e-05	0.00174307	1.21189
SFXN3	-0.383447	7.04345	-4.03692	7.41528e-05	0.00174307	1.21159
LOC202181	0.340598	6.8754	4.03644	7.42935e-05	0.00174434	1.20983
LINC00692	0.0736204	2.93335	4.03587	7.446e-05	0.00174621	1.20775
CYTH3	-0.365235	7.94606	-4.03136	7.58061e-05	0.00177571	1.19109
SLC20A1	-0.427473	7.59267	-4.03052	7.60593e-05	0.00177958	1.18798
ICOS	-0.258823	4.0276	-4.02885	7.65653e-05	0.00178934	1.18182
WNK3	0.580361	5.94504	4.0228	7.84234e-05	0.00183064	1.15952
CRLF3	-0.261859	8.06953	-4.02015	7.92508e-05	0.00184693	1.14976
DST	-0.490235	4.84906	-4.01998	7.93048e-05	0.00184693	1.14913
C6orf120	-0.337954	7.26528	-4.01861	7.97379e-05	0.00185487	1.14407
EDN3	0.646361	4.34285	4.01817	7.98748e-05	0.00185591	1.14247
WDR38	0.433851	5.33383	4.01545	8.07398e-05	0.00187261	1.13246
EOGT	-0.513262	5.65434	-4.01533	8.07792e-05	0.00187261	1.132
NOX4	-0.98209	5.89685	-4.01331	8.14264e-05	0.00188441	1.12459
CYBB	-0.651714	7.45148	-4.01316	8.14754e-05	0.00188441	1.12403
SSH2	-0.303144	6.82961	-4.01222	8.17771e-05	0.00188922	1.12059
KIF5C	0.750993	7.56675	4.01046	8.23483e-05	0.00190024	1.11412
ARNTL	-0.289605	6.74716	-4.00617	8.37572e-05	0.00193054	1.09835
CCR1	-0.5758	6.6489	-4.00422	8.44044e-05	0.00194323	1.0912
EIF5A2	-0.513812	4.57467	-4.00358	8.46195e-05	0.00194392	1.08883
SLIT3	-0.54625	6.55395	-4.00355	8.46274e-05	0.00194392	1.08874
TSPAN6	0.394599	9.59836	4.0027	8.49132e-05	0.00194827	1.08561
MORN5	0.557136	4.71148	4.00216	8.50943e-05	0.0019502	1.08363
DPYD	-0.770992	7.04082	-3.99597	8.71956e-05	0.00199609	1.06096
TIGIT	-0.235816	4.13926	-3.9923	8.84675e-05	0.0020229	1.0475
RARRES2	-0.646376	9.32666	-3.99148	8.87544e-05	0.00202716	1.0445
NKG7	-0.540095	5.186	-3.99019	8.92044e-05	0.00203513	1.0398
C8orf49	0.121972	3.01817	3.9844	9.12612e-05	0.0020797	1.01862
SLC4A4	0.71544	5.25408	3.98405	9.13863e-05	0.0020802	1.01735
TRG-AS1	-0.33565	5.02849	-3.98192	9.21565e-05	0.0020941	1.00955
C16orf46	0.442874	5.36409	3.98165	9.22543e-05	0.0020941	1.00857
CD69	-0.749673	5.00706	-3.9815	9.2309e-05	0.0020941	1.00802
MSI2	0.499647	7.31018	3.98086	9.2539e-05	0.00209468	1.0057
STAP1	-0.32234	3.5613	-3.98085	9.25422e-05	0.00209468	1.00567
IL12RB1	-0.254797	4.92533	-3.97774	9.36815e-05	0.00211808	0.994306
ITM2A	-0.660891	5.7508	-3.97588	9.43696e-05	0.00212972	0.987508
TST	0.406974	8.2705	3.97578	9.44074e-05	0.00212972	0.987137
FAM213B	0.42106	7.76085	3.96925	9.68571e-05	0.00218254	0.963345
TCEAL7	-0.594361	4.74911	-3.96857	9.71128e-05	0.00218372	0.960897
TCP11L1	-0.279352	4.16129	-3.96854	9.71263e-05	0.00218372	0.960767
CSMD2	-0.247346	4.82971	-3.96755	9.7504e-05	0.00218976	0.957163
PAX2	1.05854	5.09651	3.9671	9.76745e-05	0.00219115	0.955541
GOLGA2P5	0.428879	7.41029	3.96381	9.89425e-05	0.00221713	0.943564
UBQLNL	0.280131	4.96081	3.96202	9.96391e-05	0.00223026	0.93705
CD93	-0.480734	7.90286	-3.9601	0.000100391	0.00224339	0.930074
BTBD3	0.345347	8.37566	3.95995	0.000100448	0.00224339	0.929539
THEMIS	-0.235913	3.32995	-3.95867	0.000100955	0.00225219	0.924872
ITGAV	-0.415209	10.4005	-3.95461	0.000102573	0.00228576	0.910109
RAVER1	0.30905	6.92547	3.95369	0.000102941	0.00229143	0.906786
CARD8	-0.322616	7.1698	-3.95299	0.000103223	0.00229518	0.904239
FOXJ1	0.53557	6.92763	3.95232	0.000103492	0.00229786	0.901829
OGFRL1	-0.520482	7.3735	-3.95213	0.000103572	0.00229786	0.901112
LOC101929122	-0.29354	3.9933	-3.9512	0.000103946	0.00230362	0.897764
TNFSF4	-0.669292	5.72865	-3.9493	0.000104723	0.00231829	0.890853
LILRB1	-0.298878	6.91914	-3.94864	0.000104993	0.00232172	0.88846
LINC01268	-0.184283	3.33054	-3.94477	0.000106593	0.00235197	0.874427
STX7	-0.318326	8.02233	-3.94476	0.000106595	0.00235197	0.874409
LOC338620	-0.189322	3.92062	-3.94304	0.000107314	0.00236525	0.868168
ELK3	-0.459102	7.85425	-3.94253	0.000107526	0.00236734	0.866333
CLCN2	0.205146	5.69982	3.94207	0.000107721	0.00236904	0.864656
PYHIN1	-0.224514	3.27862	-3.9399	0.000108635	0.00238652	0.856818
KCTD6	0.343633	5.37899	3.93901	0.000109012	0.00239197	0.853599
SH3BGRL	-0.294843	8.86894	-3.93876	0.00010912	0.00239197	0.85268
C10orf128	-0.43249	6.04859	-3.93813	0.000109386	0.00239519	0.850424
SPAG8	0.321497	4.55344	3.93622	0.000110204	0.00241049	0.843508
HSPA9	0.317296	9.59438	3.93547	0.000110526	0.0024149	0.840804
FAM189A2	0.421448	5.58123	3.93502	0.00011072	0.00241652	0.839176
LINC00888	0.524401	6.77882	3.93399	0.000111168	0.00242367	0.83543
CD28	-0.219093	3.45855	-3.93346	0.000111397	0.00242604	0.83352
P2RY12	-0.370718	3.18529	-3.933	0.000111594	0.00242771	0.831879
CTGF	-0.6974	9.2871	-3.92836	0.00011363	0.00246933	0.815107
PPM1M	-0.23563	6.23203	-3.92747	0.000114022	0.0024752	0.811905
AK8	0.196951	6.53742	3.92641	0.000114494	0.00248276	0.808076
CDK14	-0.480845	7.89336	-3.92402	0.000115563	0.00250325	0.799452
GPM6A	0.808255	4.38589	3.92338	0.000115852	0.00250624	0.797135
RPGR	0.476639	6.43855	3.92316	0.00011595	0.00250624	0.796354
C1QA	-0.639921	8.81414	-3.9208	0.00011702	0.00252665	0.787833
TFEB	-0.338109	6.33497	-3.92008	0.000117344	0.00253007	0.78527
ANKEF1	0.317381	5.03318	3.9199	0.000117429	0.00253007	0.784595
SLC52A3	0.310494	6.11542	3.91492	0.000119718	0.00257662	0.766694
COBLL1	-0.492874	6.2536	-3.91442	0.000119954	0.00257895	0.764865
CCDC71L	-0.420013	7.41664	-3.91315	0.000120545	0.00258888	0.760311
FCHO1	0.334244	6.34518	3.90976	0.00012214	0.00262034	0.748121
TNAP	-0.129059	4.2655	-3.9089	0.000122547	0.00262628	0.745035
SIGLEC1	-0.574054	6.20749	-3.90838	0.000122793	0.00262875	0.743176
TMEM156	-0.142861	3.11976	-3.90807	0.000122941	0.00262913	0.742058
GPR116	-0.50639	6.52154	-3.90364	0.000125069	0.00267181	0.726143
FERMT2	-0.401856	7.45498	-3.90126	0.000126226	0.00269367	0.717607
GUSBP11	-0.565097	9.6668	-3.90081	0.000126448	0.00269556	0.715975
FGFR4	0.337151	5.03774	3.89927	0.000127205	0.00270678	0.710445
P2RY14	-0.31272	3.4212	-3.89919	0.000127243	0.00270678	0.710165
LZTS1	-0.264609	4.39526	-3.89737	0.000128143	0.00271907	0.703636
KLHL6	-0.491054	4.56596	-3.89732	0.000128164	0.00271907	0.703483
SH3PXD2B	-0.354387	8.06873	-3.8972	0.000128226	0.00271907	0.703033
HTRA3	-0.205907	6.50759	-3.89664	0.000128503	0.00272207	0.701035
SLAMF8	-0.70342	5.69439	-3.89547	0.000129088	0.0027316	0.696822
LRCH1	-0.356734	6.76572	-3.89281	0.000130421	0.0027569	0.687304
STC2	0.522268	6.47234	3.89187	0.000130894	0.00276401	0.683944
SH3D19	-0.436532	8.05486	-3.8911	0.000131284	0.00276933	0.681189
SASH1	-0.414259	8.49051	-3.88984	0.000131925	0.00277995	0.676671
RIBC2	0.444124	5.40222	3.88914	0.000132282	0.00278455	0.674172
ZNF516	0.423038	6.29744	3.88433	0.000134761	0.00283199	0.65696
PAK1	0.437943	5.69721	3.88382	0.000135025	0.00283199	0.655147
FGD1	0.322774	6.43267	3.8838	0.000135033	0.00283199	0.655092
VIT	0.349683	4.4269	3.88368	0.000135098	0.00283199	0.654648
PTPRCAP	-0.317387	5.84196	-3.88047	0.00013678	0.00286427	0.643185
RGS1	-0.876981	6.99114	-3.8787	0.000137716	0.00288088	0.636863
SHMT2	0.362182	6.73617	3.87609	0.000139106	0.00290524	0.627556
NLRP1	-0.313933	4.37735	-3.87597	0.000139169	0.00290524	0.627138
ADAMDEC1	-1.02935	5.71374	-3.87494	0.000139722	0.00291376	0.623466
MANBA	-0.259048	7.69525	-3.87406	0.000140196	0.00292063	0.620324
MYCT1	-0.2227	4.03791	-3.87108	0.000141815	0.00295131	0.609688
FBXO15	0.513674	5.39888	3.86942	0.000142723	0.00296713	0.603779
C9orf9	0.316304	5.62727	3.86725	0.000143917	0.00298886	0.596062
HECA	-0.26109	8.52456	-3.86491	0.000145218	0.00301279	0.587723
DNAAF1	0.473412	5.87524	3.86278	0.000146411	0.00303441	0.580148
IGHD	-0.910265	6.9109	-3.86211	0.000146786	0.00303596	0.577775
RNASEL	-0.416783	5.93318	-3.86211	0.000146787	0.00303596	0.577771
TEX9	0.441943	4.18015	3.86067	0.000147604	0.00304972	0.57263
SPARCL1	-0.488495	10.0058	-3.85854	0.000148811	0.00307152	0.565087
ZMYM3	0.241863	8.47074	3.85618	0.000150168	0.00309635	0.556682
PROCR	-0.393509	5.49336	-3.85403	0.000151407	0.00311871	0.549069
DCHS2	0.176423	4.8222	3.85319	0.000151901	0.00312568	0.546058
TSPAN3	0.342866	9.54369	3.85253	0.000152282	0.00313033	0.543736
C1orf35	0.182503	7.07851	3.85162	0.000152812	0.00313437	0.540517
ATP2C2	0.385008	4.7058	3.85121	0.000153053	0.00313437	0.539062
SH2D3C	-0.22417	5.54521	-3.85121	0.000153057	0.00313437	0.539033
OSR1	-0.372392	4.21737	-3.85113	0.000153101	0.00313437	0.53877
NT5E	-0.864621	7.15287	-3.84968	0.000153956	0.00314868	0.533611
EPSTI1	-0.703213	8.07537	-3.84885	0.000154443	0.00315543	0.53069
CORO2A	0.47021	6.82577	3.84722	0.000155412	0.00317057	0.524896
ANXA2P2	-0.317222	9.99521	-3.84684	0.000155638	0.00317057	0.523551
PDE10A	-0.520633	4.25319	-3.84681	0.000155656	0.00317057	0.523446
LIPE	-0.18974	5.8539	-3.84567	0.000156337	0.00318123	0.519402
SAMD4A	-0.437114	7.9793	-3.84311	0.000157873	0.00320924	0.510352
ADAMTS16	-0.266731	4.98425	-3.84232	0.000158354	0.00321577	0.507535
RBFADN	0.197353	5.2978	3.84083	0.000159259	0.0032309	0.502259
CD300LF	-0.350727	5.7104	-3.84051	0.00015945	0.0032315	0.501155
ARMC4	0.375523	3.76114	3.83911	0.000160306	0.00324559	0.496196
BARX1	-0.190838	4.47809	-3.83885	0.00016047	0.00324565	0.495251
FHL5	-0.177168	3.32336	-3.83783	0.000161095	0.00325503	0.49165
IRF6	0.456031	6.5423	3.83274	0.000164256	0.00331556	0.47367
PGAP2	0.253268	7.58737	3.83172	0.000164898	0.0033252	0.470055
MRPL4	0.461785	7.64259	3.8277	0.000167448	0.00337324	0.455856
PIDD1	0.255596	5.36096	3.82452	0.000169489	0.00341094	0.444648
SIRPG	-0.213496	4.22064	-3.82348	0.000170158	0.00341873	0.440999
JAM2	-0.504858	5.80572	-3.82339	0.000170215	0.00341873	0.440689
ACVRL1	-0.284117	5.60862	-3.82233	0.000170908	0.00342922	0.436933
ACKR1	-0.540683	5.56808	-3.819	0.000173087	0.0034695	0.425209
TMTC4	0.38597	5.53013	3.81782	0.000173864	0.00348161	0.421065
FCGR3B	-0.423059	6.28184	-3.81638	0.000174824	0.00349735	0.415973
PTGFR	-0.183012	3.22029	-3.81547	0.000175428	0.00350594	0.412785
HOXA-AS2	-0.397761	5.0555	-3.81462	0.000175995	0.0035138	0.409798
JADE3	0.399113	7.27573	3.81426	0.00017624	0.0035152	0.408513
ITGB2	-0.626545	7.85011	-3.81274	0.000177261	0.00353207	0.403168
LAMC3	0.289495	5.15336	3.81062	0.000178692	0.00355706	0.395733
ZDHHC1	0.220572	4.7189	3.81017	0.000178998	0.00355965	0.394147
SAMD9L	-0.652946	6.52194	-3.80792	0.000180535	0.00358667	0.38624
UBE2M	0.331077	7.74659	3.8057	0.000182064	0.00361349	0.378439
IL18R1	-0.36441	4.36591	-3.80489	0.000182624	0.00362102	0.375604
NTAN1	-0.288091	7.17037	-3.80107	0.000185293	0.00367033	0.362184
COLCA2	0.559036	5.38735	3.79974	0.000186229	0.00368525	0.357525
ZNF214	0.217604	4.20551	3.79786	0.000187556	0.00370786	0.350961
RAB42	-0.175096	6.35952	-3.79746	0.000187841	0.00370985	0.349558
ACAP1	-0.301936	4.98367	-3.79668	0.000188396	0.00371718	0.346827
DOK2	-0.212303	5.28555	-3.79623	0.000188721	0.00371994	0.345237
WFDC1	0.417115	5.86284	3.79545	0.000189281	0.00372733	0.342498
SERPINA5	0.910388	7.57311	3.79491	0.000189663	0.00373122	0.340629
ALDH1L2	-0.538591	4.44792	-3.79312	0.000190958	0.00375303	0.33434
LONP1	0.249569	8.36694	3.79202	0.000191754	0.003765	0.330493
SEC23A	-0.361929	8.28583	-3.78725	0.000195248	0.00382844	0.313801
TMEM116	0.331168	6.12385	3.78702	0.000195412	0.00382844	0.313026
ERC2	0.331964	4.18976	3.78683	0.000195556	0.00382844	0.312348
SH2B3	-0.422683	6.52216	-3.78296	0.00019844	0.00388114	0.298813
DOK3	-0.410581	4.99952	-3.78263	0.000198689	0.00388223	0.297657
PLIN2	-0.573028	9.19742	-3.78177	0.000199331	0.003891	0.294675
CTSS	-0.522098	5.49929	-3.78122	0.000199746	0.00389534	0.292752
TMEM45B	0.561835	4.58664	3.7805	0.000200288	0.00390214	0.290245
TRAT1	-0.292422	3.34861	-3.77991	0.000200738	0.00390712	0.288172
IRAK3	-0.49084	3.95427	-3.77876	0.000201607	0.00392025	0.28418
METTL7A	-0.433348	9.59103	-3.77824	0.000202005	0.00392215	0.282359
SP140	-0.317336	4.09295	-3.77809	0.00020212	0.00392215	0.281833
PPOX	0.280109	7.31488	3.77787	0.000202289	0.00392215	0.281059
RASSF4	-0.535717	6.66423	-3.77655	0.000203302	0.00393799	0.276447
ITM2C	0.593177	9.19139	3.77524	0.000204304	0.00395361	0.271902
TNFRSF17	-0.663034	4.03076	-3.77231	0.000206577	0.00399375	0.26168
C1orf115	0.509721	6.98652	3.7719	0.000206897	0.00399611	0.260248
GAS1	-0.743476	9.58759	-3.7708	0.000207755	0.00400883	0.256426
C9orf152	0.358002	3.86215	3.77043	0.000208044	0.00401056	0.255142
LINC01341	0.202462	5.61981	3.76639	0.000211239	0.00406828	0.241058
C9orf116	0.468019	6.22573	3.76585	0.000211665	0.00407174	0.239199
SH3GL3	0.356629	5.51851	3.76565	0.000211824	0.00407174	0.238507
ETNK2	0.231231	5.69976	3.76461	0.000212654	0.00408381	0.234892
BATF3	-0.158427	6.49547	-3.76352	0.000213529	0.0040967	0.2311
CYP26A1	-0.378631	4.83684	-3.76142	0.000215222	0.00412525	0.223806
RAB7B	-0.34978	5.1598	-3.76013	0.000216271	0.00414142	0.219316
MTSS1	-0.451457	8.70603	-3.75986	0.000216494	0.00414176	0.218361
FLJ35700	0.644189	4.18422	3.75924	0.000216993	0.00414737	0.216235
TGFB1	-0.490373	6.6421	-3.75647	0.000219269	0.00418446	0.206598
FBXO32	-0.780093	5.79665	-3.75624	0.000219461	0.00418446	0.20579
ISL2	-0.150195	3.83286	-3.75612	0.000219557	0.00418446	0.205386
HS3ST3B1	-0.603452	4.6664	-3.75574	0.00021987	0.00418646	0.204072
NOTCH2NL	-0.283574	11.06	-3.75462	0.000220796	0.00420013	0.200189
CPVL	-0.554603	8.05568	-3.75416	0.000221183	0.00420353	0.198571
LINC00654	0.124227	4.24366	3.75168	0.00022325	0.0042388	0.189983
AKR1C2	-0.479493	6.55079	-3.75049	0.00022425	0.00425175	0.185854
DYNLRB2	0.729287	4.66849	3.75036	0.000224354	0.00425175	0.185426
AK7	0.467553	4.77176	3.74592	0.00022813	0.00431236	0.170017
SYNGAP1	0.171862	5.15531	3.74589	0.00022815	0.00431236	0.169935
SNRK	-0.350062	5.33203	-3.74584	0.000228194	0.00431236	0.169755
FANK1	0.552126	5.71539	3.74306	0.000230581	0.00435338	0.16015
LRRFIP1	-0.406797	6.53594	-3.74273	0.000230873	0.0043548	0.158983
ENOX1	-0.342274	4.66809	-3.7407	0.000232632	0.00438388	0.151976
PARS2	0.2194	6.98703	3.73952	0.000233661	0.00439916	0.1479
FAM49B	-0.390628	6.28863	-3.73896	0.000234153	0.00440431	0.145957
RASSF5	-0.513632	7.51251	-3.73788	0.000235104	0.00441807	0.142216
DNM3OS	-0.714031	5.76142	-3.73625	0.000236537	0.00444086	0.136606
SPATA9	-0.107808	3.42259	-3.73438	0.000238204	0.004468	0.130124
UNC80	0.184927	3.19992	3.73323	0.000239226	0.00448299	0.126173
SHROOM2	0.422412	6.3711	3.73217	0.000240178	0.00449429	0.12251
GNPTAB	-0.304132	8.39712	-3.73206	0.000240275	0.00449429	0.122134
ZXDB	0.262977	6.26147	3.73134	0.00024093	0.00450234	0.119625
CEP63	-0.256462	7.78255	-3.73048	0.000241705	0.00451265	0.11666
KIAA0196	-0.277171	8.68006	-3.73019	0.000241959	0.00451321	0.11569
CCDC65	0.308393	3.5007	3.72972	0.000242389	0.00451704	0.114053
POU2AF1	-0.828935	5.3628	-3.72778	0.000244149	0.00454565	0.107373
SERINC1	-0.283019	9.50584	-3.72535	0.000246378	0.00458291	0.0989884
ATP10A	-0.432904	7.05472	-3.72261	0.000248913	0.00462578	0.0895445
GZMH	-0.423804	5.25738	-3.72132	0.000250112	0.00464379	0.085108
LRRN4CL	-0.422677	4.82451	-3.71962	0.000251698	0.00466893	0.0792776
APOE	-0.577125	9.29315	-3.71611	0.000255013	0.00472607	0.0672067
FGR	-0.295662	5.58909	-3.71501	0.000256061	0.00474113	0.0634229
DYDC2	0.438571	4.63764	3.714	0.000257035	0.00475479	0.0599227
ACTR1B	0.202405	8.60455	3.71241	0.000258553	0.00477752	0.0544886
LILRB2	-0.328032	5.65065	-3.71222	0.000258738	0.00477752	0.0538306
FSD1L	0.422691	4.66895	3.71196	0.000258993	0.00477785	0.0529204
INSR	0.381359	6.82755	3.7105	0.000260403	0.00479946	0.0479142
ABHD15	-0.249562	5.29052	-3.70978	0.000261104	0.00480799	0.0454339
METTL15	0.262966	6.25935	3.7092	0.000261665	0.00481392	0.0434536
LRTOMT	0.314445	6.8565	3.70555	0.00026524	0.00487524	0.0309373
NFRKB	0.267579	6.44132	3.70527	0.000265518	0.0048759	0.0299732
TWIST1	-0.717906	5.06224	-3.7039	0.000266873	0.00489631	0.02528
KIF9	0.426446	8.71879	3.69805	0.00027274	0.0049994	0.00522741
STPG1	0.27815	6.04606	3.69743	0.00027336	0.00500622	0.00313221
MGAT4A	-0.379975	5.03769	-3.69555	0.000275278	0.00503352	-0.00331445
TPPP3	0.726422	6.82093	3.69548	0.000275351	0.00503352	-0.00355784
S1PR1	-0.217254	4.75848	-3.69457	0.000276283	0.00504598	-0.00667221
C9orf117	0.468361	4.70915	3.69382	0.00027705	0.00504737	-0.00922919
GPC6	-0.66987	6.88061	-3.6938	0.000277069	0.00504737	-0.00929331
CCDC34	0.377244	7.75895	3.69376	0.00027711	0.00504737	-0.00943033
SRGN	-0.598128	9.70037	-3.69285	0.000278052	0.00505797	-0.0125586
TXNDC15	-0.274371	8.70942	-3.69271	0.000278195	0.00505797	-0.0130305
CERCAM	-0.428319	7.20894	-3.69207	0.000278856	0.00506543	-0.01522
RPRM	0.358908	5.66925	3.69069	0.000280285	0.00508321	-0.019931
WDFY2	-0.314511	5.18044	-3.69051	0.000280475	0.00508321	-0.0205561
ETV4	0.549308	7.06132	3.6904	0.000280592	0.00508321	-0.0209416
CHST11	-0.452589	6.80089	-3.68991	0.000281094	0.00508772	-0.0225875
BCAN	0.142007	4.29956	3.68946	0.000281562	0.00509161	-0.02412
GKAP1	0.406159	6.58988	3.68869	0.000282375	0.00510175	-0.0267806
FAM229A	0.167587	6.13579	3.68835	0.000282725	0.00510349	-0.0279214
CTNNAL1	0.404575	8.64656	3.68581	0.000285404	0.00514724	-0.0366143
C15orf56	0.13864	3.98072	3.68273	0.000288668	0.00520145	-0.0470959
PRKCB	-0.472025	5.3945	-3.68088	0.000290659	0.00522933	-0.0534302
CKAP5	0.259499	8.67847	3.68081	0.000290734	0.00522933	-0.0536682
EPHA10	0.18275	5.69951	3.67592	0.000296037	0.00531915	-0.0703246
MUM1L1	0.845939	6.19584	3.67572	0.000296257	0.00531915	-0.0710065
CYTH1	-0.258845	7.47582	-3.67371	0.000298458	0.00535391	-0.0778282
FNDC1	-0.895338	6.33195	-3.67321	0.000299007	0.00535899	-0.0795225
IL2RG	-0.498794	6.67687	-3.67195	0.000300411	0.00537936	-0.083837
TCL1A	-0.268687	5.32673	-3.66897	0.000303726	0.0054339	-0.093949
CCRL2	-0.264231	5.46692	-3.66636	0.000306663	0.00547718	-0.102812
DLEC1	0.272193	5.53813	3.66634	0.000306689	0.00547718	-0.102892
LOXL4	-0.440318	7.19698	-3.66346	0.000309967	0.00552939	-0.112685
LRRC23	0.437049	6.02606	3.66329	0.000310162	0.00552939	-0.113263
APOA1BP	0.230094	9.85531	3.65986	0.000314097	0.00558977	-0.124876
UBE2QL1	-0.554894	4.29518	-3.65986	0.000314103	0.00558977	-0.124894
CARD6	-0.452978	6.6954	-3.65929	0.000314765	0.0055942	-0.126832
GRTP1	0.52318	6.08822	3.65916	0.000314908	0.0055942	-0.127251
ACTL10	0.17034	5.45199	3.65826	0.000315963	0.005608	-0.13033
ADH1A	-0.10339	3.53068	-3.65681	0.000317654	0.00563304	-0.135244
F2R	-0.431101	6.43411	-3.65609	0.000318492	0.00564293	-0.137671
FANCC	0.179791	5.88998	3.65539	0.000319315	0.00565255	-0.140048
DKFZP434L187	0.406017	3.47435	3.6526	0.000322607	0.00570395	-0.149492
PTPRE	-0.419332	6.74652	-3.65245	0.000322785	0.00570395	-0.150001
MRPS26	0.254007	9.13136	3.64737	0.000328865	0.0058063	-0.167183
IGHG1	-0.660693	5.69416	-3.64532	0.000331352	0.00584509	-0.174119
ZKSCAN2	0.217858	6.19128	3.64457	0.000332261	0.0058508	-0.176641
ZGLP1	0.153114	6.22994	3.64456	0.000332278	0.0058508	-0.176688
PRSS22	0.214444	6.27085	3.64434	0.000332547	0.0058508	-0.177433
KCTD10	-0.245729	8.40714	-3.64372	0.000333298	0.00585121	-0.17951
RGS13	-0.127973	2.85	-3.64362	0.000333427	0.00585121	-0.179866
GBP1	-0.628282	10.0372	-3.64361	0.000333442	0.00585121	-0.179907
ADRA2A	-0.655033	5.4115	-3.64314	0.000334018	0.00585621	-0.181494
PI4K2A	-0.187316	4.62277	-3.64169	0.000335791	0.00588219	-0.186369
PEAK1	-0.284714	8.93488	-3.64101	0.000336634	0.00589183	-0.188677
KCNMA1	-0.578249	8.24511	-3.63893	0.000339215	0.00593013	-0.195705
MARCH10	0.142855	3.8609	3.63877	0.000339411	0.00593013	-0.196239
FAM26F	-0.652197	7.43065	-3.63733	0.000341202	0.00595625	-0.201081
ATP10D	-0.442564	6.94513	-3.63599	0.000342887	0.00598048	-0.205616
CD99	-0.433607	8.94125	-3.635	0.000344139	0.0059941	-0.208969
ITGB6	-0.937663	6.82581	-3.6349	0.000344263	0.0059941	-0.209301
HVCN1	-0.197607	6.66434	-3.63451	0.000344745	0.00599732	-0.210591
FAM169A	0.63749	5.77835	3.63337	0.000346189	0.00601622	-0.214435
JAZF1	-0.423824	7.05281	-3.63318	0.000346429	0.00601622	-0.215074
APBB2	-0.406238	7.75452	-3.63285	0.00034685	0.00601834	-0.216191
DPYS	-0.248799	3.84767	-3.63241	0.000347412	0.0060229	-0.217681
PDE4B	-0.586233	6.17395	-3.63212	0.000347785	0.00602419	-0.218669
ANKRD55	0.283963	4.175	3.62924	0.000351462	0.00608265	-0.228346
STK4	-0.381122	5.78383	-3.62389	0.000358412	0.00619761	-0.246363
ARMC3	0.566374	4.38954	3.61978	0.000363828	0.00628108	-0.260161
P2RX5	-0.352647	5.26953	-3.61974	0.000363891	0.00628108	-0.260318
CCDC37	0.346558	4.17408	3.61952	0.000364175	0.00628108	-0.261036
ACVR2B	0.344872	7.74073	3.61911	0.000364721	0.00628512	-0.262415
MAB21L2	-0.225756	3.47817	-3.61827	0.000365839	0.00629899	-0.265229
PGR	0.856161	6.12541	3.61756	0.000366787	0.00630639	-0.26761
GAS7	-0.450557	6.82482	-3.61748	0.000366895	0.00630639	-0.267881
MARCH3	-0.336838	4.91367	-3.61624	0.000368557	0.00632957	-0.272039
NXPE3	-0.194364	3.64203	-3.61587	0.000369065	0.00633289	-0.273305
CCDC102A	0.25723	5.58604	3.61304	0.000372894	0.00639314	-0.282797
ZMYND10	0.461832	4.58666	3.61238	0.000373794	0.00640314	-0.285016
CFAP53	0.479065	5.19823	3.6117	0.00037472	0.00641353	-0.28729
MRPS6	0.290142	9.34552	3.61124	0.000375352	0.0064189	-0.28884
PCBD1	0.273478	9.00173	3.61064	0.00037616	0.00642727	-0.290819
CXCR3	-0.196382	5.25106	-3.60858	0.000379	0.0064576	-0.297733
MYCBPAP	0.161068	4.66079	3.60853	0.000379068	0.0064576	-0.297898
AVPR1A	-0.507021	4.9111	-3.60836	0.000379304	0.0064576	-0.298473
LDLRAD3	0.318863	7.44909	3.60805	0.000379739	0.0064576	-0.299526
PLA2R1	-0.443218	4.9034	-3.60782	0.000380058	0.0064576	-0.300297
E2F7	0.59144	5.59134	3.6077	0.000380223	0.0064576	-0.300696
PELP1	0.232773	7.09518	3.60763	0.000380313	0.0064576	-0.300915
OXR1	-0.531632	7.87607	-3.6075	0.0003805	0.0064576	-0.301367
LOC100506603	0.14428	5.42237	3.60604	0.000382525	0.0064865	-0.306247
SLC41A3	0.219036	8.04384	3.60517	0.000383733	0.0064994	-0.309145
BMS1P20	-0.694142	6.52976	-3.6048	0.000384247	0.0064994	-0.310378
CCKBR	0.201579	4.7536	3.60477	0.000384292	0.0064994	-0.310484
PIH1D2	0.323096	4.3174	3.60442	0.000384791	0.0064994	-0.311677
HINFP	0.230311	7.30562	3.60434	0.000384899	0.0064994	-0.311936
CYP2U1	-0.376064	5.49747	-3.60337	0.000386264	0.00651699	-0.31519
TPM1	-0.418229	10.6823	-3.60182	0.000388442	0.00654825	-0.32036
HOXA1	-0.346308	4.33089	-3.60057	0.000390215	0.00657264	-0.324546
CDK15	-0.21396	4.9625	-3.60008	0.00039091	0.00657885	-0.326184
GPR20	0.404308	5.65687	3.59958	0.000391623	0.00658535	-0.327859
MFAP2	-0.765031	8.86209	-3.59922	0.000392138	0.00658851	-0.329066
B4GALNT4	0.228382	4.63047	3.59826	0.000393505	0.00660596	-0.332264
HSDL2	0.422548	6.08814	3.59623	0.000396414	0.00664925	-0.339035
NRSN2	0.265091	6.41296	3.59532	0.000397724	0.00666099	-0.342069
STX12	-0.239956	7.99403	-3.59529	0.000397775	0.00666099	-0.342185
BOD1	0.223605	8.89056	3.59425	0.000399273	0.00668053	-0.345641
TRIM58	0.418582	4.45698	3.59292	0.00040121	0.00670399	-0.350088
HS2ST1	-0.258144	7.04994	-3.59283	0.000401341	0.00670399	-0.35039
CFAP45	0.473821	6.0698	3.59237	0.000402014	0.00670967	-0.35193
NLRP9	0.10391	3.95774	3.59081	0.000404288	0.00674203	-0.357113
CCDC181	0.542542	3.93929	3.59033	0.000405001	0.00674834	-0.358733
STEAP1	-0.62723	7.77953	-3.59007	0.000405375	0.00674898	-0.35958
CORO1C	-0.326532	8.0017	-3.58934	0.000406456	0.0067614	-0.362029
BANK1	-0.508716	5.17748	-3.58869	0.000407409	0.00677167	-0.364181
FOXO6	0.413575	7.10846	3.58658	0.000410538	0.00681804	-0.371212
ZMYND12	0.489794	5.68873	3.58604	0.000411348	0.00682588	-0.373024
GALNT1	-0.497568	9.01702	-3.5852	0.000412602	0.00684104	-0.375819
KDELC1	-0.432121	6.12691	-3.58386	0.000414605	0.00686677	-0.380269
DICER1-AS1	0.358103	5.79952	3.58371	0.000414836	0.00686677	-0.38078
MYBBP1A	0.250421	5.73258	3.5827	0.000416357	0.00688629	-0.384144
ZNF19	0.158008	5.47964	3.58152	0.000418142	0.00691015	-0.388075
C1orf54	-0.340112	8.18838	-3.58099	0.000418942	0.00691769	-0.38983
NFATC1	-0.395856	6.69151	-3.57898	0.000422005	0.00696173	-0.396524
LNPEP	-0.398185	8.47458	-3.57879	0.0004223	0.00696173	-0.397165
IL21R	-0.287625	3.7881	-3.57706	0.000424953	0.00699973	-0.402918
CCDC151	0.391334	5.81682	3.57675	0.000425423	0.00700175	-0.403934
CASS4	-0.113586	3.36649	-3.57596	0.000426647	0.00701616	-0.406573
LSM11	-0.314593	6.82846	-3.57531	0.000427645	0.00702684	-0.40872
NEDD4	-0.332551	5.47738	-3.57302	0.000431197	0.00707944	-0.416319
VSTM4	0.334858	4.86342	3.57212	0.000432612	0.00709688	-0.419328
TMEM47	-0.634953	7.93794	-3.56922	0.000437163	0.0071657	-0.428938
HTRA4	-0.180679	3.89918	-3.56844	0.000438395	0.00718006	-0.431524
NLRP3	-0.222744	4.28323	-3.56814	0.000438869	0.00718198	-0.432516
ARMC12	0.147786	4.48236	3.56596	0.000442335	0.00723282	-0.43974
RAP2B	-0.282664	5.54615	-3.56523	0.000443504	0.00724268	-0.442163
LRRC66	0.103323	3.2965	3.56513	0.000443657	0.00724268	-0.44248
ACSM5	-0.178505	4.64164	-3.56426	0.000445064	0.00725978	-0.445389
STAB1	-0.355911	7.37407	-3.56354	0.000446209	0.00726688	-0.447747
ATG9B	0.264193	5.13245	3.56354	0.000446221	0.00726688	-0.447773
AFF1	-0.292225	9.20701	-3.56229	0.00044824	0.00729386	-0.451918
PAK7	0.148251	4.52171	3.56103	0.000450281	0.00731051	-0.456089
MYLK	-0.470562	9.60661	-3.56102	0.000450296	0.00731051	-0.45612
RIIAD1	0.435248	5.66681	3.56098	0.000450352	0.00731051	-0.456234
LINC00908	0.155175	5.62383	3.55889	0.000453766	0.00735999	-0.463167
DYX1C1	0.433654	4.70021	3.55604	0.000458444	0.00742988	-0.472583
LINC01270	0.0934253	3.92403	3.55531	0.000459654	0.00744351	-0.475003
RGN	0.448225	6.0572	3.55488	0.000460357	0.0074489	-0.476406
ENPEP	-0.491993	5.60676	-3.55199	0.000465176	0.00752085	-0.485967
TAOK3	-0.310816	7.46316	-3.55095	0.000466916	0.00754291	-0.489392
C9orf135	0.828085	5.15398	3.54756	0.000472645	0.00762936	-0.500587
ALOX5	-0.700618	7.79592	-3.54722	0.000473226	0.00763261	-0.501713
SLC46A3	-0.421231	6.14118	-3.54629	0.000474811	0.00765206	-0.504783
LRMP	-0.352513	6.46467	-3.54601	0.000475287	0.0076536	-0.505702
ABCA6	-0.313392	3.65417	-3.54561	0.000475976	0.00765858	-0.507032
PPP1R26	0.251899	7.38945	3.54269	0.000480995	0.00773315	-0.516657
GNG11	-0.467776	7.29326	-3.54212	0.000481972	0.00773745	-0.51852
BACH1	-0.242106	7.34516	-3.54209	0.00048203	0.00773745	-0.51863
HS6ST1	0.31092	8.77907	3.54139	0.000483246	0.00775078	-0.520941
CBLN4	-0.142958	4.10563	-3.53926	0.000486954	0.00780405	-0.527955
SIGLEC16	0.228471	4.41234	3.53829	0.00048864	0.00782484	-0.531127
RGS2	-0.653528	8.30046	-3.53689	0.000491096	0.00785792	-0.535726
MEAF6	0.292228	9.05373	3.53622	0.000492286	0.00787041	-0.537946
RSPH1	0.666941	7.12599	3.53601	0.000492658	0.00787041	-0.538639
SLC4A3	0.262103	5.73292	3.53439	0.000495518	0.00790983	-0.54395
MRAP2	0.479408	5.07202	3.5329	0.000498182	0.00794606	-0.548868
PHF11	-0.288883	9.28811	-3.53266	0.000498603	0.00794625	-0.549644
BLNK	-0.534726	6.39865	-3.53245	0.000498983	0.00794625	-0.550343
AIM1L	0.203309	5.2886	3.53112	0.000501357	0.00797555	-0.554697
FAM60A	0.490377	8.27299	3.53098	0.000501614	0.00797555	-0.555167
FUZ	0.215784	6.74758	3.52861	0.000505895	0.00803727	-0.562962
AKAP13	-0.29064	7.3772	-3.52659	0.000509553	0.008089	-0.569569
AKT3	-0.507675	6.56731	-3.52458	0.000513238	0.00814109	-0.576179
RAP1GDS1	-0.342262	7.44836	-3.52431	0.000513734	0.00814254	-0.577065
FAIM3	-0.390332	5.46256	-3.52392	0.000514442	0.00814736	-0.578328
MCAT	0.233711	6.88918	3.52055	0.000520687	0.00823978	-0.589393
TMEM52	0.208312	3.95149	3.51867	0.000524196	0.00828765	-0.595552
CXCL13	-0.965086	5.18995	-3.51849	0.000524535	0.00828765	-0.596144
TBC1D12	-0.324547	6.48918	-3.51716	0.000527023	0.00832043	-0.600482
MANEAL	0.509048	5.42688	3.51661	0.000528069	0.00833043	-0.602301
RAB9B	0.218029	5.57513	3.51633	0.000528592	0.00833214	-0.603208
FAM19A2	0.241322	4.2769	3.51561	0.000529959	0.00834717	-0.605577
FAM83E	0.211257	4.83931	3.51537	0.000530403	0.00834762	-0.606343
DNAH10	0.212897	4.24778	3.51442	0.000532214	0.00836959	-0.609469
LOC283485	0.130622	3.23439	3.51396	0.000533075	0.0083766	-0.610952
HSPB2	-0.315578	5.92374	-3.51354	0.000533876	0.0083819	-0.612328
ASAH1	-0.337141	9.43121	-3.51335	0.000534245	0.0083819	-0.61296
KLHDC7A	0.261185	4.58033	3.51115	0.000538454	0.00844025	-0.620155
PRR29	0.190255	6.09379	3.51097	0.000538801	0.00844025	-0.620746
UBXN8	0.414022	7.37589	3.50949	0.000541642	0.0084699	-0.625566
CADM1	0.439603	7.34206	3.50939	0.000541842	0.0084699	-0.625904
UNC5B	-0.450718	6.18186	-3.50933	0.000541956	0.0084699	-0.626098
RAC2	-0.49083	8.16697	-3.5088	0.000542986	0.00847941	-0.627837
ID3	-0.514443	7.6875	-3.50829	0.000543975	0.00848828	-0.629505
AGR3	1.03503	6.06288	3.50756	0.00054538	0.00850363	-0.63187
RNF139	-0.311328	9.14789	-3.50666	0.000547147	0.00852457	-0.634835
NCF2	-0.536693	6.19485	-3.50377	0.000552804	0.00860605	-0.644262
MORN3	0.225424	5.68241	3.5033	0.000553724	0.00861324	-0.645785
CXCR6	-0.272776	5.11272	-3.5031	0.000554121	0.00861324	-0.646443
NINJ2	-0.459187	6.44164	-3.50269	0.000554929	0.00861915	-0.647778
PCDH7	-0.710891	6.06815	-3.50155	0.000557186	0.00864754	-0.651498
OSR2	-0.632204	5.517	-3.50045	0.000559365	0.00867468	-0.655075
PPP1R18	-0.362709	7.87138	-3.50002	0.00056022	0.00868125	-0.656473
ATRNL1	0.372206	3.4056	3.49928	0.000561703	0.00869755	-0.658897
ABCA8	-0.806795	4.96913	-3.49865	0.000562955	0.00871024	-0.660937
EFNA3	0.20238	6.5215	3.49703	0.000566225	0.0087541	-0.666243
AGR2	0.917517	6.14388	3.49398	0.000572384	0.00884255	-0.676156
CA11	0.399494	6.37179	3.49144	0.000577565	0.00891254	-0.68441
STX11	-0.219962	4.14101	-3.49133	0.0005778	0.00891254	-0.684783
CAPG	-0.36906	9.00309	-3.48799	0.00058468	0.00901176	-0.695626
HCLS1	-0.563134	7.79396	-3.48651	0.000587771	0.00905248	-0.700456
LOC101928002	0.0718132	3.12299	3.48586	0.00058911	0.00906617	-0.70254
ERGIC1	0.376105	8.34392	3.48439	0.000592206	0.00910686	-0.707341
TNMD	-0.292398	3.65403	-3.48313	0.000594859	0.00914068	-0.711435
MAOB	0.590393	7.27523	3.48118	0.000598979	0.00919698	-0.717756
SRPK1	0.259611	6.84234	3.48082	0.000599744	0.00920171	-0.718925
RNF217	-0.395571	6.70858	-3.48001	0.000601453	0.00922091	-0.72153
BNC2	-0.629648	7.75204	-3.47964	0.000602244	0.00922601	-0.722733
MOCS3	0.250826	5.86642	3.47912	0.00060335	0.00923593	-0.724414
HCST	-0.243047	6.94286	-3.47854	0.000604606	0.0092479	-0.726318
CDKN2B	-0.63355	6.30816	-3.47833	0.00060505	0.0092479	-0.72699
SLC38A11	-0.128042	3.68815	-3.47751	0.000606804	0.00926768	-0.729641
C2orf73	0.152207	3.91101	3.47586	0.000610354	0.00931483	-0.734982
EFCAB12	0.296831	4.76473	3.47421	0.000613942	0.0093625	-0.740349
DDX28	0.252463	6.14794	3.47297	0.000616626	0.00939142	-0.744342
THYN1	0.272197	8.76852	3.47291	0.000616771	0.00939142	-0.744558
GALNT12	0.452638	7.17158	3.47154	0.000619761	0.00942982	-0.748984
CCDC173	0.348995	4.10464	3.47103	0.000620874	0.00943962	-0.750627
DNAH9	0.432933	3.69351	3.47063	0.000621747	0.00944577	-0.751913
CAV1	-0.465721	7.68762	-3.47019	0.000622716	0.00945191	-0.753339
LINC00884	0.140133	4.11948	3.46982	0.000623532	0.00945191	-0.754538
ZBTB44	0.323411	6.65947	3.46981	0.000623558	0.00945191	-0.754577
FAM154B	0.38333	3.32304	3.46925	0.000624783	0.00946335	-0.756373
NHSL1	-0.517786	5.83596	-3.46902	0.000625303	0.0094641	-0.757134
ARSB	-0.147682	3.76138	-3.46823	0.000627052	0.00948345	-0.759691
DACT1	-0.577576	5.99244	-3.46437	0.000635642	0.00960615	-0.772144
CAMSAP3	0.356996	5.8839	3.46183	0.000641377	0.00968556	-0.780365
KCTD20	-0.311414	7.886	-3.46147	0.000642181	0.00969044	-0.781511
SMCO4	-0.425398	8.06247	-3.46003	0.000645448	0.00973245	-0.786156
CXCL9	-0.98724	7.52952	-3.45946	0.000646761	0.00974495	-0.788014
CD1C	-0.275809	5.69386	-3.45872	0.000648444	0.009763	-0.790392
NR1H4	0.224951	3.57444	3.45642	0.000653716	0.00983504	-0.797803
RCAN1	-0.490067	7.46252	-3.45493	0.00065717	0.00987962	-0.802624
TMEM254	0.267665	6.21997	3.45389	0.000659577	0.00990586	-0.805969
YAP1	0.299944	10.1751	3.45375	0.000659899	0.00990586	-0.806415
TSHZ1	0.443194	7.70047	3.45311	0.000661376	0.00991148	-0.808461
TMEM41B	0.228514	8.01857	3.45302	0.000661582	0.00991148	-0.808746
MGP	-0.598457	9.62934	-3.45295	0.00066175	0.00991148	-0.808977
RUFY2	-0.367613	6.42927	-3.45088	0.000666599	0.0099767	-0.815657
DUSP26	0.112345	5.02875	3.45042	0.000667681	0.00998547	-0.81714
SFPQ	0.233832	8.47651	3.45014	0.000668337	0.00998787	-0.818039
TRIM28	0.286145	9.92129	3.44968	0.000669419	0.00999663	-0.81952
MSH6	0.324399	8.5782	3.44837	0.000672502	0.0100352	-0.823721
FTL	-0.223205	12.4147	-3.44779	0.000673881	0.0100484	-0.825595
FMNL1	-0.207257	6.32494	-3.44666	0.00067656	0.0100808	-0.829225
FUT6	0.189565	6.68908	3.44591	0.000678351	0.0101001	-0.831643
DDB1	0.140359	9.73074	3.44508	0.00068032	0.0101198	-0.834294
FAM198B	-0.571046	8.4577	-3.44493	0.000680679	0.0101198	-0.834777
DNASE1L3	-0.163173	4.10472	-3.44375	0.000683524	0.0101546	-0.838592
CYGB	-0.313914	4.7818	-3.4413	0.000689419	0.0102336	-0.846445
ROR2	-0.410227	5.29248	-3.44112	0.00068986	0.0102336	-0.84703
LYZ	-0.959709	6.28383	-3.44077	0.000690703	0.0102386	-0.848147
ACSM1	0.0847843	3.70131	3.44034	0.000691757	0.0102467	-0.849541
DOCK9-AS2	0.181385	4.74291	3.43895	0.000695117	0.0102875	-0.853972
UNC5C	-0.322573	5.0438	-3.43878	0.000695539	0.0102875	-0.854527
ROR1	-0.540529	5.78994	-3.43802	0.000697409	0.0103015	-0.856982
EFNB1	0.198121	6.41614	3.43798	0.000697505	0.0103015	-0.857109
QTRT1	0.371469	7.57876	3.43776	0.000698027	0.0103016	-0.857792
TMEM108	0.516667	5.56061	3.43723	0.000699341	0.0103135	-0.859511
LTBP2	-0.517481	8.24689	-3.43656	0.000700971	0.01033	-0.861641
BEX1	0.955188	7.07727	3.43563	0.000703271	0.0103491	-0.864635
TRIL	-0.475939	6.0703	-3.43543	0.000703773	0.0103491	-0.865288
VASH2	-0.445982	3.90515	-3.43541	0.000703809	0.0103491	-0.865334
ADRB2	-0.254197	4.39581	-3.4349	0.000705082	0.0103602	-0.866987
C6orf118	0.326014	3.76634	3.43381	0.000707768	0.0103921	-0.870463
IGHM	-1.00026	6.41814	-3.42998	0.000717326	0.0105248	-0.882727
GNAZ	0.238124	5.98874	3.42877	0.000720373	0.0105618	-0.886602
PTK2B	-0.204731	6.27368	-3.42837	0.000721385	0.010569	-0.887885
SLC25A22	0.164432	6.14579	3.42739	0.000723853	0.010596	-0.891006
HLA-DPB1	-0.58951	9.98897	-3.42722	0.000724285	0.010596	-0.891552
CYS1	-0.495594	4.6782	-3.42548	0.000728726	0.0106533	-0.897139
ID1	-0.714765	8.10594	-3.42497	0.000730018	0.0106588	-0.898758
PRCC	0.255626	7.13529	3.42491	0.000730163	0.0106588	-0.898939
RGS7BP	0.103656	3.12479	3.42376	0.000733121	0.0106942	-0.902635
GIMAP2	-0.582422	5.93219	-3.42354	0.000733672	0.0106945	-0.903321
LAIR2	-0.158705	5.10457	-3.42175	0.000738274	0.0107538	-0.909036
DOCK6	0.256715	6.64462	3.42152	0.000738881	0.0107549	-0.909788
FBXW9	0.274447	6.4957	3.42054	0.000741419	0.0107796	-0.912921
ARL9	-0.158742	5.1026	-3.42045	0.000741651	0.0107796	-0.913206
RHOQ	-0.347459	5.4986	-3.41783	0.000748464	0.0108697	-0.921563
RGS14	0.209651	5.48642	3.41765	0.00074893	0.0108697	-0.922132
CFAP46	0.354793	3.46114	3.41671	0.000751387	0.0108976	-0.925124
GTF3C5	0.272406	8.29268	3.41574	0.000753941	0.0109267	-0.928224
SUPV3L1	0.236985	7.4626	3.41409	0.000758296	0.0109819	-0.933487
FIBIN	-0.674113	7.24539	-3.41351	0.000759823	0.0109961	-0.935325
SFT2D3	0.219079	7.56583	3.41279	0.000761734	0.0110159	-0.937619
NAV1	-0.431754	7.21766	-3.41146	0.00076529	0.0110594	-0.941874
PAG1	-0.463734	7.11839	-3.41065	0.000767445	0.0110826	-0.944444
ZNF521	-0.766376	5.91859	-3.41021	0.000768618	0.0110916	-0.945838
AMBRA1	0.22418	6.17916	3.4094	0.000770808	0.0111152	-0.948437
NARS2	0.270909	8.99308	3.4078	0.000775109	0.0111692	-0.953521
ACTR3	-0.343643	6.75385	-3.40589	0.000780289	0.0112358	-0.959605
CACNA1H	0.203238	5.16429	3.40482	0.000783189	0.0112695	-0.962993
SCAMP4	0.257048	6.55981	3.40229	0.000790122	0.0113566	-0.971041
FAM81B	0.846395	4.42263	3.4022	0.000790364	0.0113566	-0.971321
APLP1	0.373476	6.4621	3.40146	0.0007924	0.0113777	-0.973671
LOC389765	0.338052	5.97746	3.40097	0.000793758	0.0113891	-0.975234
ARID5A	-0.155574	6.30269	-3.40032	0.000795559	0.0114068	-0.977304
PPIL6	0.24974	5.24136	3.39991	0.00079669	0.0114149	-0.978601
LOC439911	0.368528	6.25977	3.39962	0.000797497	0.011417	-0.979525
2004-09-01	-0.251998	4.71832	-3.39945	0.000797974	0.011417	-0.980072
NPNT	-0.726908	7.28505	-3.39865	0.000800204	0.0114323	-0.98262
MARCH9	0.206761	6.60512	3.39856	0.00080043	0.0114323	-0.982878
PIK3AP1	-0.434394	7.72696	-3.39845	0.00080074	0.0114323	-0.983232
MMEL1	0.352711	7.15575	3.39702	0.000804751	0.0114814	-0.987794
SPATA4	0.220807	4.55526	3.39604	0.000807478	0.0115121	-0.990882
NRXN2	0.268855	4.63279	3.39507	0.000810213	0.011543	-0.99397
WNT5A	0.604676	7.55823	3.39335	0.000815058	0.0116038	-0.999413
FAM181B	0.234717	4.29437	3.39269	0.000816926	0.0116222	-1.0015
FRS3	0.149204	5.96727	3.39197	0.000818977	0.0116411	-1.00379
DDX25	0.404135	4.09617	3.39182	0.000819412	0.0116411	-1.00428
C6orf195	0.1042	4.056	3.39074	0.00082249	0.0116766	-1.0077
HUWE1	0.194278	9.49244	3.38978	0.000825223	0.0117071	-1.01073
SLFN11	-0.387922	7.09662	-3.38949	0.000826059	0.0117107	-1.01165
CFAP61	0.19113	3.24911	3.38921	0.000826853	0.0117137	-1.01253
DAK	0.218957	6.11219	3.38795	0.000830477	0.0117568	-1.01652
IGSF22	0.146654	5.67001	3.38653	0.000834595	0.0118068	-1.02104
PDCD1LG2	-0.174263	3.96556	-3.38566	0.000837098	0.0118339	-1.02377
CCBL1	0.176367	6.28378	3.3848	0.000839614	0.0118612	-1.02651
KDR	-0.311109	5.37278	-3.38235	0.000846746	0.0119535	-1.03423
RNF26	0.253817	7.98802	3.38118	0.000850196	0.0119938	-1.03794
TTYH1	0.473188	4.74881	3.38062	0.000851854	0.0120088	-1.03972
TMIE	0.104736	4.6889	3.37904	0.000856518	0.0120661	-1.0447
SGTB	-0.32967	6.18497	-3.37862	0.000857763	0.0120752	-1.04602
SBF2-AS1	0.187374	4.64552	3.37813	0.000859212	0.0120807	-1.04756
IRF4	-0.317577	5.32736	-3.37795	0.000859754	0.0120807	-1.04814
TCTEX1D2	0.45091	7.95669	3.37769	0.000860544	0.0120807	-1.04898
GSTA3	0.179489	4.46262	3.37768	0.000860552	0.0120807	-1.04899
SETD7	-0.347434	8.26947	-3.37748	0.000861148	0.0120807	-1.04962
EMILIN1	-0.498495	6.46296	-3.37662	0.00086372	0.0121083	-1.05234
TUBB6	-0.430692	8.59639	-3.3752	0.000867986	0.0121597	-1.05683
RHOV	0.259767	5.35578	3.37236	0.000876522	0.0122707	-1.06576
NAV3	-0.496817	6.27319	-3.37138	0.000879508	0.0122968	-1.06886
DNAH7	0.453108	5.25006	3.37135	0.000879608	0.0122968	-1.06897
KIAA1549	0.344768	5.21711	3.37081	0.00088125	0.0123112	-1.07067
GJA5	-0.56505	5.13944	-3.36937	0.000885645	0.012364	-1.07521
PRDM1	-0.520489	6.29302	-3.36853	0.000888205	0.0123912	-1.07784
ZNF579	0.191542	7.55562	3.36829	0.000888938	0.0123928	-1.07859
H2AFX	0.368508	8.78924	3.36793	0.000890064	0.0123969	-1.07975
DNAJB4	-0.30225	7.00231	-3.3678	0.000890462	0.0123969	-1.08015
NAB2	0.277983	6.08558	3.36701	0.000892886	0.0124221	-1.08263
IQCD	0.275307	4.81629	3.36631	0.000895036	0.0124434	-1.08483
CETN2	0.284344	9.95468	3.36545	0.000897704	0.0124712	-1.08754
RNF13	-0.261268	8.41854	-3.36505	0.000898928	0.0124712	-1.08878
TSSK6	0.112156	4.46968	3.36494	0.000899286	0.0124712	-1.08915
CMKLR1	-0.260375	5.53343	-3.36487	0.000899512	0.0124712	-1.08938
C1orf158	0.335671	4.29463	3.36412	0.00090182	0.0124946	-1.09171
CCDC109B	-0.433116	7.54621	-3.36306	0.00090512	0.0125317	-1.09504
ABCG2	0.313062	4.81275	3.36131	0.0009106	0.0125982	-1.10055
KLHL23	0.431709	7.46292	3.36113	0.000911176	0.0125982	-1.10113
INTS3	0.237954	9.2674	3.36035	0.000913638	0.0126236	-1.10359
LOC202025	-0.382713	5.4603	-3.35859	0.000919193	0.0126917	-1.10911
LRRC17	-0.584712	6.09408	-3.35748	0.000922711	0.0127315	-1.1126
CSGALNACT2	-0.294233	7.54572	-3.3568	0.000924867	0.0127451	-1.11472
ZNF469	-0.218833	7.04193	-3.35677	0.000924963	0.0127451	-1.11482
TUBB4B	0.270924	10.778	3.35436	0.000932678	0.0128427	-1.12239
STOX1	0.276515	5.03044	3.35406	0.000933634	0.012847	-1.12332
SLITRK4	-0.602986	4.43167	-3.35357	0.000935202	0.0128598	-1.12486
EDNRB	-0.517219	3.92602	-3.35334	0.000935943	0.0128612	-1.12558
LINC00997	0.163138	4.6039	3.3531	0.000936728	0.0128632	-1.12634
AZI2	-0.243037	5.4782	-3.35139	0.000942264	0.0129227	-1.13171
ECEL1	0.250214	5.04779	3.35136	0.000942343	0.0129227	-1.13179
2008-09-01	-0.309692	8.17612	-3.34559	0.00096123	0.0131728	-1.14988
DENND1C	-0.207666	5.93146	-3.34381	0.000967119	0.0132445	-1.15544
ZNF653	0.226638	4.53591	3.34347	0.000968238	0.0132508	-1.1565
XAB2	0.261634	5.13649	3.34054	0.00097801	0.0133754	-1.16565
MAATS1	0.491145	6.39505	3.33999	0.000979874	0.0133918	-1.16738
LILRB4	-0.385336	5.56431	-3.33636	0.000992136	0.013547	-1.17871
A2M	-0.416231	10.2377	-3.33623	0.00099257	0.013547	-1.17911
TMEM201	0.249575	5.7606	3.3359	0.000993698	0.0135517	-1.18014
CLDN16	-0.769184	6.77862	-3.33562	0.000994671	0.0135517	-1.18104
IKZF3	-0.349666	6.20042	-3.33554	0.000994933	0.0135517	-1.18128
EFCAB1	0.531705	4.51526	3.33478	0.000997533	0.0135779	-1.18365
LMOD1	-0.416564	5.75037	-3.33435	0.000999001	0.0135887	-1.18499
LENG9	0.0990355	4.20289	3.33413	0.00099975	0.0135897	-1.18568
USP27X	0.248996	6.59821	3.3335	0.0010019	0.0136098	-1.18763
TTC26	0.320777	5.59102	3.3314	0.00100913	0.0136925	-1.19418
LINC00605	0.148107	4.07955	3.33123	0.00100973	0.0136925	-1.19473
PCOLCE	-0.516556	8.67966	-3.33096	0.00101066	0.0136925	-1.19556
CD79B	-0.209003	4.95789	-3.33095	0.00101071	0.0136925	-1.19561
TDRD5	0.265084	4.51809	3.32986	0.00101447	0.0137343	-1.19899
AAK1	-0.295347	8.81129	-3.32936	0.00101621	0.0137485	-1.20055
VAMP5	-0.313849	6.52043	-3.32893	0.0010177	0.0137595	-1.20189
TRIM68	0.266094	6.953	3.32765	0.00102216	0.0138105	-1.20587
C1orf194	0.469875	5.02532	3.32742	0.00102299	0.0138124	-1.20661
PLOD2	-0.504697	8.51059	-3.32705	0.00102429	0.0138207	-1.20776
LOC91548	0.133521	8.42174	3.32608	0.00102766	0.0138515	-1.21076
GPX3	-0.741907	9.03935	-3.326	0.00102795	0.0138515	-1.21101
LIN7C	0.265785	6.53839	3.32527	0.00103053	0.013877	-1.21329
TSPAN12	-0.671267	5.49192	-3.32321	0.00103781	0.013955	-1.21971
LAT	-0.237146	5.35387	-3.3229	0.00103891	0.013955	-1.22067
COL2A1	0.548619	4.54498	3.32289	0.00103894	0.013955	-1.22069
LOC653581	0.0840153	5.22569	3.32285	0.00103909	0.013955	-1.22083
TPM2	-0.448643	8.94557	-3.32258	0.00104003	0.0139584	-1.22165
DNAJC27-AS1	0.0918597	4.08497	3.32217	0.00104151	0.0139608	-1.22294
LFNG	-0.305537	6.82655	-3.32214	0.00104161	0.0139608	-1.22303
CACNA1E	0.386573	4.15395	3.32162	0.00104347	0.0139765	-1.22465
CDK18	0.24657	6.67937	3.31978	0.00105004	0.0140552	-1.23037
ANKRD44-IT1	-0.0733106	3.10822	-3.31949	0.00105107	0.0140596	-1.23126
ELFN1	-0.116073	4.83046	-3.31818	0.0010558	0.0141135	-1.23535
DIO2	-0.720963	4.83672	-3.31743	0.00105849	0.0141371	-1.23767
C1orf87	0.359861	3.72016	3.3173	0.00105897	0.0141371	-1.23808
KIAA0922	-0.309449	7.03474	-3.31477	0.00106815	0.0142503	-1.24594
RAB38	0.437653	6.74092	3.31351	0.00107274	0.014302	-1.24984
ATP5G3	0.226691	10.6545	3.31186	0.00107879	0.0143732	-1.25496
H1FX	0.306238	9.0285	3.31135	0.00108067	0.0143879	-1.25655
CBX4	0.265898	8.81925	3.31117	0.00108132	0.0143879	-1.2571
EDIL3	-0.697785	7.55508	-3.31095	0.00108215	0.0143894	-1.25779
WDR74	0.207441	7.76981	3.30948	0.00108758	0.014452	-1.26234
USH1G	0.1009	6.3755	3.30921	0.00108858	0.0144558	-1.26319
SELE	-0.165017	3.14936	-3.30884	0.00108994	0.0144643	-1.26432
NONO	0.264178	9.4195	3.3085	0.00109121	0.0144716	-1.26537
ADIPOR1	0.193012	8.62255	3.30806	0.00109284	0.0144837	-1.26674
PRDM2	-0.330839	6.08649	-3.30751	0.00109488	0.0145012	-1.26843
SAFB	0.239061	6.23806	3.30646	0.0010988	0.0145371	-1.27169
ACKR3	-0.619234	7.74266	-3.30627	0.00109953	0.0145371	-1.27229
LHX1	0.566967	5.52974	3.30621	0.00109975	0.0145371	-1.27247
TMEM86B	0.181274	4.87282	3.30434	0.00110675	0.0146199	-1.27824
ST3GAL5	-0.29727	6.62182	-3.30377	0.00110892	0.0146391	-1.28003
INPP5F	-0.29681	7.66021	-3.30187	0.00111608	0.0147239	-1.28588
CCDC13	0.222757	5.36869	3.30148	0.00111757	0.014734	-1.2871
CDR2	-0.266484	7.21219	-3.30059	0.00112098	0.0147692	-1.28987
CAND2	0.339072	6.58702	3.30012	0.00112276	0.0147745	-1.29131
GPR39	0.454988	4.81056	3.3001	0.00112285	0.0147745	-1.29138
TRAM2	-0.307657	7.06022	-3.2994	0.0011255	0.0147997	-1.29353
CLEC5A	-0.507333	5.69783	-3.29873	0.00112807	0.0148238	-1.2956
CCL21	-0.309633	5.80445	-3.29749	0.00113282	0.0148765	-1.29943
SCD	-0.538117	8.51279	-3.29476	0.00114339	0.0149977	-1.30787
ROBO4	-0.254414	6.24393	-3.29472	0.00114354	0.0149977	-1.30799
KIAA0753	0.231051	7.56137	3.29363	0.00114778	0.0150436	-1.31136
TMEM190	0.444248	5.72564	3.29339	0.00114871	0.015046	-1.3121
BTF3P11	0.0705441	3.06303	3.29181	0.00115488	0.015117	-1.31697
KIAA0556	0.197788	7.64406	3.29142	0.0011564	0.015127	-1.31816
C1S	-0.680319	7.85154	-3.28833	0.00116859	0.0152766	-1.3277
ARNT2	0.451196	6.83057	3.28759	0.00117153	0.0153051	-1.32999
CELP	0.178972	4.98031	3.28695	0.00117407	0.0153228	-1.33196
WEE1	0.275884	9.14238	3.28686	0.0011744	0.0153228	-1.33221
PTPN3	0.316625	7.63895	3.28641	0.00117621	0.0153364	-1.33361
PDZRN3	-0.588319	7.45122	-3.28558	0.00117954	0.0153698	-1.33618
CFAP74	0.125981	5.73432	3.28451	0.00118379	0.0154153	-1.33945
C1R	-0.46697	9.55786	-3.28412	0.00118535	0.0154257	-1.34065
CFAP99	0.122419	4.5328	3.28366	0.00118723	0.0154401	-1.34209
LOC100131541	-0.39114	8.07317	-3.28149	0.00119598	0.0155365	-1.34877
SIGLEC17P	-0.0869459	3.8136	-3.28144	0.00119618	0.0155365	-1.34892
SLC35D1	-0.320292	7.48888	-3.28121	0.00119708	0.0155381	-1.3496
VANGL2	0.452215	7.773	3.28013	0.00120147	0.0155792	-1.35293
STK24	0.261848	8.79765	3.28005	0.00120179	0.0155792	-1.35317
INPP4B	-0.41982	4.95708	-3.27853	0.00120798	0.0156494	-1.35784
OLA1	0.185352	10.4105	3.27794	0.00121039	0.0156706	-1.35966
CHN1	-0.455045	7.98489	-3.27766	0.00121154	0.0156753	-1.36051
DBIL5P	0.164018	4.17003	3.27693	0.00121456	0.0157043	-1.36278
ZNF202	0.222038	6.97753	3.27543	0.0012207	0.0157736	-1.36736
PGBD5	0.434778	5.20881	3.27429	0.00122542	0.0158244	-1.37087
KCNG1	0.313464	5.53934	3.27373	0.00122774	0.0158297	-1.37259
DOCK10	-0.430258	5.17258	-3.27364	0.0012281	0.0158297	-1.37286
BEST4	0.24008	4.3678	3.27362	0.00122819	0.0158297	-1.37292
HOXA2	-0.274981	3.7036	-3.2732	0.00122996	0.0158358	-1.37423
RAPGEFL1	0.214871	5.32628	3.27313	0.00123023	0.0158358	-1.37443
RPUSD2	0.185799	6.23421	3.27222	0.00123403	0.0158675	-1.37723
ZNF446	0.136383	6.35772	3.27216	0.00123427	0.0158675	-1.37741
PQLC3	-0.352578	8.38154	-3.27146	0.00123719	0.0158949	-1.37956
KMO	-0.426081	4.92621	-3.26949	0.00124545	0.0159908	-1.3856
ERAP1	-0.514402	4.78206	-3.26927	0.00124636	0.0159923	-1.38627
KHDC1	0.210189	5.09632	3.26879	0.00124837	0.0160079	-1.38773
PIK3R1	-0.384843	5.71801	-3.26791	0.00125209	0.0160454	-1.39044
ZDHHC8P1	0.451704	5.681	3.26737	0.0012544	0.0160647	-1.39211
CACNA1F	0.163152	5.03341	3.26484	0.00126512	0.0161907	-1.39984
USP10	0.311072	6.48027	3.26467	0.00126584	0.0161907	-1.40036
CCDC86	0.189988	7.17293	3.26253	0.00127502	0.0162978	-1.40692
ANKMY1	0.227366	4.75067	3.26111	0.00128112	0.0163653	-1.41126
FSIP1	0.101535	3.44677	3.26077	0.00128259	0.0163737	-1.4123
NUDC	0.20832	9.20025	3.26011	0.00128542	0.0163995	-1.4143
SLC37A4	0.212122	6.40576	3.2596	0.00128766	0.0164176	-1.41588
TRPV6	0.156937	6.05177	3.25918	0.00128948	0.0164305	-1.41717
GNGT2	-0.129654	5.27903	-3.25878	0.00129122	0.0164422	-1.41839
LOC730202	0.118674	4.13537	3.25825	0.00129352	0.0164612	-1.42001
TCEA2	0.333061	7.99626	3.25788	0.00129512	0.0164711	-1.42113
PRSS23	-0.526285	8.18533	-3.25663	0.00130058	0.0165301	-1.42495
SRC	0.193529	6.56167	3.2564	0.00130158	0.0165323	-1.42565
HECW2	-0.276919	5.36026	-3.2545	0.00130991	0.0166277	-1.43144
AHR	-0.366695	9.30426	-3.25287	0.00131712	0.0167087	-1.43643
CETP	-0.15193	3.74609	-3.2522	0.00132007	0.0167356	-1.43846
CD72	-0.297666	5.04553	-3.25074	0.00132659	0.0167996	-1.44293
ACBD6	0.196673	8.03933	3.25069	0.00132679	0.0167996	-1.44307
MAK	0.427192	5.62026	3.24988	0.00133039	0.0168345	-1.44553
GFRA1	-0.391507	5.14919	-3.2497	0.00133122	0.0168345	-1.4461
ATOH7	0.111044	3.57524	3.24926	0.00133318	0.0168488	-1.44743
CEP41	0.344417	6.67064	3.24693	0.00134366	0.0169706	-1.45454
ARHGAP29	-0.465713	5.40297	-3.24657	0.00134528	0.0169804	-1.45563
DNAI1	0.401476	4.88139	3.24616	0.00134711	0.0169928	-1.45687
BDNF	0.304665	4.02355	3.2446	0.0013542	0.0170716	-1.46163
IKBIP	-0.40598	6.31441	-3.2432	0.00136056	0.017141	-1.46588
TCTE1	0.0939385	4.15968	3.24262	0.00136323	0.017164	-1.46767
MECOM	0.434703	10.0537	3.24181	0.00136691	0.0171995	-1.47011
ZCCHC12	0.243545	4.13789	3.24104	0.00137044	0.0172332	-1.47245
CHP2	0.209254	4.44068	3.24015	0.00137453	0.0172738	-1.47516
RNFT1	-0.408865	6.01311	-3.23891	0.00138026	0.017335	-1.47893
CORIN	-0.31513	3.46163	-3.23854	0.00138198	0.0173458	-1.48006
TMEM37	-0.371719	5.65967	-3.23674	0.00139033	0.0174398	-1.48553
ALPL	0.562212	6.06291	3.23607	0.00139344	0.0174679	-1.48756
COL5A3	-0.316377	5.87033	-3.23434	0.00140155	0.0175587	-1.49283
PCSK4	0.103495	5.96462	3.23389	0.00140365	0.0175739	-1.49418
SPRR2C	0.0715216	3.39849	3.23318	0.001407	0.0176049	-1.49634
PWRN1	0.230892	3.21242	3.23297	0.00140797	0.0176061	-1.49697
CNN1	-0.408381	6.97524	-3.23275	0.00140903	0.0176085	-1.49765
VOPP1	-0.228296	9.34234	-3.23198	0.00141265	0.0176428	-1.49998
DKFZp667F0711	0.138832	3.43023	3.23136	0.00141558	0.0176684	-1.50186
HFE	-0.278337	4.86099	-3.23083	0.00141809	0.0176776	-1.50347
ZNF697	-0.369302	6.44998	-3.23077	0.00141836	0.0176776	-1.50364
HRH1	-0.555505	6.3287	-3.23065	0.00141895	0.0176776	-1.50402
ANKRD54	0.212574	6.68525	3.23044	0.00141992	0.0176788	-1.50464
PDIA4	0.307299	9.35659	3.2298	0.00142296	0.0177003	-1.50658
PNCK	0.199187	5.85801	3.22962	0.00142384	0.0177003	-1.50714
RSPH4A	0.18011	3.04937	3.22953	0.00142429	0.0177003	-1.50742
ZFP3	0.315971	6.6776	3.22856	0.00142886	0.0177463	-1.51033
BMP2K	-0.351427	7.32512	-3.22831	0.00143008	0.0177504	-1.5111
IFT46	0.236427	8.10112	3.22781	0.00143245	0.0177514	-1.51261
LINC00950	0.108442	4.14643	3.22775	0.00143276	0.0177514	-1.51281
IGLV6-57	-0.153403	4.12273	-3.22774	0.0014328	0.0177514	-1.51283
HS3ST3A1	-0.515836	5.04577	-3.22643	0.00143906	0.0178069	-1.51679
ADH1C	-0.19088	3.6377	-3.22626	0.00143989	0.0178069	-1.51731
BAMBI	0.667088	6.17252	3.22625	0.00143993	0.0178069	-1.51733
VWA3A	0.369207	5.74078	3.22592	0.00144152	0.0178156	-1.51833
CHID1	0.215001	7.88191	3.22567	0.00144275	0.0178198	-1.51911
ABCG1	-0.46948	6.26117	-3.22468	0.00144754	0.0178597	-1.52211
ARHGEF16	0.154189	6.37727	3.22463	0.00144775	0.0178597	-1.52224
CCDC126	-0.268616	6.71248	-3.22138	0.00146352	0.0180432	-1.53207
AKR1C1	-0.388646	7.14179	-3.22109	0.00146496	0.0180499	-1.53296
LOC643085	0.105982	4.06005	3.22027	0.00146899	0.0180885	-1.53545
HNRNPF	0.169243	9.19463	3.21762	0.00148198	0.0182374	-1.54344
HS6ST2	0.532148	4.73136	3.21735	0.00148335	0.0182431	-1.54428
LOC100132874	0.139616	6.61823	3.21678	0.00148613	0.0182661	-1.54598
WDR93	0.175846	4.60189	3.21634	0.00148831	0.0182817	-1.5473
C9orf84	0.0738152	3.33067	3.2143	0.00149846	0.0183952	-1.55347
LINC00476	0.237996	4.8925	3.21385	0.00150073	0.0184037	-1.55484
LYPD6	0.463974	6.46091	3.2138	0.00150098	0.0184037	-1.55499
RAB11B	0.257221	4.39108	3.21332	0.00150338	0.0184219	-1.55644
SPATA6	0.349033	5.50214	3.21285	0.00150572	0.0184393	-1.55784
GNA11	0.231807	6.97199	3.21177	0.00151117	0.0184813	-1.56112
SAFB2	0.171007	7.94498	3.21163	0.00151184	0.0184813	-1.56153
STT3A	0.336555	8.58695	3.21162	0.0015119	0.0184813	-1.56156
HNMT	-0.390385	5.35471	-3.21128	0.00151361	0.018491	-1.56258
CCDC101	0.169786	6.99649	3.21056	0.00151724	0.0185241	-1.56476
TBC1D8B	-0.343909	6.40793	-3.20968	0.00152168	0.0185671	-1.5674
CLUAP1	0.26235	7.59191	3.20879	0.00152622	0.0186098	-1.5701
PHLDB1	-0.178346	7.57618	-3.20857	0.00152731	0.0186098	-1.57075
NAT10	0.204897	8.35701	3.20836	0.00152838	0.0186098	-1.57138
LTB	-0.425123	7.05537	-3.20825	0.00152896	0.0186098	-1.57173
PNMA3	0.425234	6.59357	3.20808	0.0015298	0.0186098	-1.57223
SURF6	0.169483	6.77981	3.20732	0.00153366	0.0186455	-1.57451
NPY1R	-0.34511	3.42598	-3.20598	0.0015405	0.0187174	-1.57855
ACTA2-AS1	-0.110765	4.26525	-3.20517	0.00154465	0.0187565	-1.58098
HTR2B	-0.610649	4.76788	-3.20321	0.00155476	0.0188679	-1.5869
XK	0.570879	5.17619	3.2029	0.00155636	0.0188759	-1.58783
LRRC46	0.479201	4.31859	3.20209	0.00156056	0.0189043	-1.59027
ZNHIT2	0.180554	6.72261	3.20208	0.00156058	0.0189043	-1.59028
FAM166B	0.250782	4.38315	3.20157	0.00156325	0.0189187	-1.59183
GRP	-0.389046	4.0833	-3.20149	0.00156365	0.0189187	-1.59206
AAAS	0.141117	7.62455	3.20025	0.00157009	0.0189853	-1.59578
SMARCD1	0.195804	7.22871	3.1993	0.00157506	0.0190339	-1.59865
CCDC96	0.370626	4.63785	3.19888	0.00157726	0.0190491	-1.59992
SNX9	-0.287636	7.86174	-3.19807	0.00158151	0.0190846	-1.60235
OSBPL10	-0.41235	8.14569	-3.19796	0.00158209	0.0190846	-1.60268
NID1	-0.535354	6.7729	-3.19741	0.00158498	0.019108	-1.60434
VMP1	-0.446473	6.09971	-3.19565	0.00159425	0.0192047	-1.60962
ENKUR	0.314319	4.07165	3.1954	0.00159558	0.0192047	-1.61038
CSNK2B	0.201766	10.482	3.19534	0.00159586	0.0192047	-1.61054
SMS	0.276505	8.77662	3.19351	0.00160557	0.01931	-1.61603
DTX1	0.144791	5.84671	3.19304	0.00160808	0.0193175	-1.61744
CDX4	0.103234	4.52149	3.19304	0.00160811	0.0193175	-1.61746
HLA-DRA	-0.565497	11.3397	-3.19272	0.00160977	0.0193259	-1.6184
SYN1	0.167916	4.60039	3.19206	0.00161331	0.0193568	-1.62039
TMEM106A	-0.27628	4.3779	-3.19075	0.00162034	0.0194296	-1.62432
ACTN1	-0.261506	10.192	-3.18872	0.00163128	0.0195424	-1.63042
CENPW	-0.531183	9.07108	-3.18864	0.00163169	0.0195424	-1.63064
FST	-0.788381	5.9173	-3.1877	0.00163676	0.0195915	-1.63345
ZBBX	0.735662	4.59196	3.18692	0.00164102	0.0196215	-1.63581
B4GALNT3	0.278274	5.62166	3.18681	0.00164161	0.0196215	-1.63614
CPE	-0.477971	8.16931	-3.1866	0.00164274	0.0196215	-1.63676
SNX29P2	0.269706	3.48303	3.18652	0.00164316	0.0196215	-1.63699
FRRS1L	0.262247	3.92627	3.18528	0.00164992	0.0196846	-1.64071
EBF4	0.241079	5.90751	3.18519	0.0016504	0.0196846	-1.64097
RBP1	0.461839	10.2398	3.1848	0.00165252	0.0196983	-1.64214
ARL4C	-0.395307	9.73187	-3.18411	0.00165631	0.0197317	-1.64421
RASSF7	0.252542	7.50236	3.18353	0.00165948	0.0197578	-1.64594
USP51	0.314176	6.4185	3.18302	0.0016623	0.0197797	-1.64748
MPST	0.201965	7.82292	3.18252	0.00166503	0.0197909	-1.64896
RHBDD2	0.312214	7.59358	3.18249	0.00166521	0.0197909	-1.64906
KIAA0513	-0.216197	6.16534	-3.18214	0.0016671	0.0198017	-1.65009
IGFBP1	0.256149	3.26637	3.18193	0.00166829	0.0198042	-1.65073
C5orf49	0.282954	3.78992	3.17955	0.00168144	0.0199424	-1.65784
ZMYM4	0.220563	8.69788	3.17921	0.00168335	0.0199424	-1.65887
CD80	-0.259631	4.22741	-3.17912	0.00168383	0.0199424	-1.65913
FZD5	0.575592	7.34194	3.17911	0.0016839	0.0199424	-1.65916
DNHD1	0.1956	4.63645	3.17891	0.001685	0.0199438	-1.65976
PTPRR	0.314951	3.58052	3.17823	0.00168876	0.0199765	-1.66177
SMIM6	0.33984	4.57306	3.17697	0.00169581	0.0200482	-1.66555
HCFC2	-0.211559	5.61839	-3.17559	0.00170359	0.0201283	-1.66969
CLEC1A	-0.158343	4.37505	-3.17403	0.00171235	0.02022	-1.67433
TRIM15	0.126984	5.45322	3.17329	0.00171654	0.0202575	-1.67654
MTTP	0.109393	3.20856	3.17294	0.00171848	0.0202686	-1.67757
FAM155B	0.249699	4.94194	3.17269	0.00171991	0.0202736	-1.67832
DRC1	0.323605	5.43199	3.17154	0.00172645	0.0203388	-1.68175
PLSCR4	-0.507064	7.77363	-3.17097	0.00172972	0.0203654	-1.68347
TUBA4A	-0.335165	8.11349	-3.16996	0.00173547	0.0204212	-1.68647
CARD16	-0.421881	7.17305	-3.16966	0.00173717	0.0204293	-1.68735
NEXN-AS1	-0.06248	2.83918	-3.16774	0.0017482	0.0205359	-1.69308
KLRD1	-0.227969	4.43482	-3.16773	0.00174828	0.0205359	-1.69312
MTX2	0.222406	9.06399	3.16663	0.00175461	0.0205982	-1.69639
LOC339539	0.101487	4.32089	3.16633	0.00175634	0.0206065	-1.69728
EMR2	-0.283641	4.68312	-3.16537	0.00176189	0.0206597	-1.70014
PCCA	0.295774	6.76278	3.16517	0.00176306	0.0206614	-1.70074
PDE4DIP	-0.3166	6.16492	-3.15772	0.00180674	0.0211609	-1.72288
CA8	0.509435	5.3195	3.15754	0.00180779	0.0211609	-1.7234
APOBR	-0.117142	4.58361	-3.15695	0.00181129	0.0211896	-1.72515
CSTF3	0.403054	7.44634	3.15638	0.00181471	0.0212172	-1.72686
FOXRED1	0.221222	7.40253	3.15595	0.0018173	0.0212352	-1.72815
TESC	0.279506	5.47057	3.1548	0.00182412	0.0213025	-1.73153
TMEM167B	-0.167418	9.07058	-3.15334	0.00183291	0.0213928	-1.73588
KCNN3	0.421877	6.09458	3.15308	0.00183446	0.0213985	-1.73665
FBLN2	-0.419679	6.20041	-3.15225	0.00183947	0.0214445	-1.73911
ANKS6	0.20648	7.36443	3.15054	0.00184981	0.0215526	-1.74418
PRR26	0.0881903	4.24342	3.14936	0.00185699	0.0216237	-1.74768
LOC100996902	0.0793174	3.28488	3.14908	0.00185867	0.0216308	-1.7485
PRF1	-0.30717	6.352	-3.14887	0.00185993	0.0216329	-1.74911
KDM3B	0.23909	8.24838	3.14817	0.00186425	0.0216612	-1.75121
CD4	-0.289989	7.06202	-3.14782	0.00186635	0.0216612	-1.75223
BLK	-0.126127	3.87904	-3.14782	0.00186636	0.0216612	-1.75223
CYB5R4	-0.299164	6.08298	-3.14767	0.00186727	0.0216612	-1.75267
LINC00293	0.0986074	4.04073	3.1476	0.00186774	0.0216612	-1.7529
PIEZO1	-0.410814	7.98741	-3.14694	0.00187173	0.0216951	-1.75483
CDH13	-0.229167	3.62965	-3.14604	0.00187725	0.0217466	-1.75749
TBC1D30	0.243738	4.34734	3.1455	0.00188063	0.02177	-1.75912
CEP131	0.185749	5.86143	3.14536	0.00188144	0.02177	-1.75951
RSAD2	-0.729304	7.62137	-3.14493	0.00188411	0.0217884	-1.76079
QPRT	0.360905	8.96269	3.14329	0.00189426	0.0218932	-1.76565
SLC9A3R2	0.148091	4.19929	3.13979	0.00191607	0.0221325	-1.77599
PHKA1	0.327836	5.23145	3.13943	0.00191834	0.0221461	-1.77706
OGN	-0.760884	5.69142	-3.13821	0.00192597	0.0222214	-1.78065
F11	0.111046	4.83845	3.13703	0.00193339	0.0222921	-1.78413
PLA2G1B	0.0999594	3.51238	3.13689	0.0019343	0.0222921	-1.78455
RASAL3	-0.170186	6.60886	-3.13646	0.001937	0.0223104	-1.78581
GNA14	0.203373	4.77399	3.13625	0.00193838	0.0223135	-1.78645
AMELX	0.0605564	2.96403	3.13526	0.00194465	0.022373	-1.78937
PFKM	0.290608	9.06898	3.1345	0.00194945	0.0224153	-1.7916
KLHL13	0.506743	4.84554	3.1334	0.00195644	0.0224829	-1.79483
FAM86A	0.152849	6.96807	3.13243	0.0019627	0.022542	-1.79772
TNFAIP3	-0.456677	7.51822	-3.13109	0.0019713	0.0226279	-1.80167
LBH	-0.334782	8.11861	-3.12997	0.00197848	0.0226973	-1.80495
PLAC8	-0.525396	5.46315	-3.12923	0.00198327	0.0227393	-1.80714
SVIP	0.343197	7.01186	3.12802	0.0019911	0.0228161	-1.8107
SPEF2	0.318544	6.4768	3.12709	0.00199715	0.0228724	-1.81343
LOC646778	0.115819	3.58318	3.12686	0.00199863	0.0228763	-1.81411
C7orf57	0.505247	3.42182	3.12626	0.00200258	0.0229086	-1.81589
SDCBP	-0.201902	10.7424	-3.12587	0.00200514	0.0229248	-1.81704
TTC30B	0.341533	6.02358	3.12537	0.0020084	0.0229378	-1.81851
FAM101B	-0.440322	6.91342	-3.12534	0.00200855	0.0229378	-1.81858
ZNF460	0.101165	3.44927	3.12269	0.00202598	0.0231237	-1.82638
FLYWCH2	0.161306	6.26927	3.12245	0.00202753	0.0231284	-1.82707
SCGB3A1	0.47439	5.67534	3.12073	0.00203896	0.0232455	-1.83215
FKBP5	-0.538625	8.65614	-3.12043	0.00204093	0.0232548	-1.83302
COQ7	0.227293	6.6481	3.12012	0.00204301	0.0232654	-1.83394
KIAA1324L	-0.443442	6.08354	-3.11941	0.00204773	0.0232985	-1.83602
CASP1	-0.487831	6.12687	-3.11933	0.00204823	0.0232985	-1.83625
ANKRD16	0.271303	6.73128	3.11909	0.00204983	0.0233035	-1.83695
LHFPL1	0.107127	3.3956	3.11873	0.00205226	0.023318	-1.83802
HHIP-AS1	-0.162579	5.08191	-3.11831	0.00205508	0.0233247	-1.83926
PCDH9	-0.395144	4.35769	-3.11829	0.00205516	0.0233247	-1.8393
CCDC88A	-0.360384	6.71506	-3.1172	0.00206247	0.0233939	-1.8425
FAM66C	0.209386	3.96875	3.11704	0.00206359	0.0233939	-1.84299
PAK4	0.245052	7.65309	3.11634	0.00206825	0.0234279	-1.84503
FOLR2	-0.248531	7.05048	-3.1162	0.00206919	0.0234279	-1.84544
ATG4D	0.201792	6.87632	3.11607	0.00207008	0.0234279	-1.84582
TSSC4	0.158575	6.22437	3.11524	0.0020757	0.0234783	-1.84827
LRRC36	0.187879	5.70676	3.11498	0.00207743	0.0234847	-1.84902
PCDH18	-0.400999	6.9359	-3.11456	0.00208025	0.0235035	-1.85025
PYCR2	0.215103	8.40771	3.11408	0.0020835	0.023527	-1.85166
MITF	-0.412971	6.89659	-3.11248	0.00209435	0.0236362	-1.85634
TTC23L	0.176242	4.461	3.11216	0.00209656	0.0236457	-1.8573
IQUB	0.227916	3.3513	3.11201	0.00209754	0.0236457	-1.85772
LOC553103	0.0951957	5.34136	3.1107	0.00210653	0.0237338	-1.86158
RNF130	-0.210948	9.01564	-3.10864	0.00212063	0.0238793	-1.8676
TRIB3	0.355558	6.61542	3.10819	0.00212371	0.0238866	-1.86891
PRR32	0.0838554	3.51893	3.10814	0.00212404	0.0238866	-1.86905
WDR31	0.158785	4.61726	3.10803	0.00212483	0.0238866	-1.86939
UBASH3A	-0.161056	3.89343	-3.10772	0.00212697	0.0238973	-1.87029
RIT2	-0.0593766	3.18175	-3.10678	0.00213346	0.0239568	-1.87304
DIAPH3	-0.352679	7.29627	-3.10633	0.00213659	0.0239666	-1.87437
ADAMTSL3	-0.41045	4.69349	-3.10631	0.00213671	0.0239666	-1.87442
NDUFA7	0.277038	8.86337	3.10503	0.00214556	0.0240525	-1.87815
ST7L	0.506401	5.56966	3.10375	0.00215448	0.0241171	-1.88189
WRAP53	0.170236	7.19822	3.10373	0.00215466	0.0241171	-1.88196
TTLL9	0.368351	5.35304	3.10369	0.00215492	0.0241171	-1.88207
BMPR2	-0.315652	7.4996	-3.10345	0.00215663	0.0241229	-1.88279
C17orf100	0.24386	5.33792	3.10242	0.0021638	0.0241893	-1.88579
TRRAP	0.241402	6.78443	3.10225	0.00216497	0.0241893	-1.88627
SSRP1	0.176357	8.67675	3.10174	0.0021686	0.0242164	-1.88778
CDKL3	0.245992	5.00372	3.1012	0.00217238	0.0242452	-1.88935
PRMT8	0.147715	4.7843	3.10102	0.00217363	0.0242458	-1.88988
FMN1	0.195496	4.86014	3.10004	0.00218058	0.0243097	-1.89275
PPP3CA	-0.271839	8.78061	-3.09818	0.00219372	0.0244427	-1.89817
MPV17L	0.126358	7.53555	3.09741	0.0021992	0.0244903	-1.90042
RNA45S5	0.322372	6.29885	3.0969	0.0022028	0.0245036	-1.9019
FJX1	0.314806	7.73497	3.0969	0.00220283	0.0245036	-1.90191
LOC101927623	0.0897319	4.07239	3.09556	0.00221239	0.0245964	-1.90582
TBC1D1	-0.261006	6.75529	-3.09523	0.00221475	0.024609	-1.90678
VNN3	0.24241	4.49932	3.09477	0.00221807	0.0246323	-1.90813
NOMO2	0.110214	4.06139	3.09319	0.00222938	0.0247443	-1.91272
CCDC39	0.356691	3.10334	3.0927	0.00223291	0.0247698	-1.91414
PARP1	0.219165	8.98181	3.09182	0.00223928	0.0248146	-1.91671
CTAGE5	-0.255688	4.82751	-3.0918	0.00223941	0.0248146	-1.91676
GRK5	-0.333395	5.15428	-3.09155	0.00224127	0.0248216	-1.91751
CCL1	0.0847759	4.22769	3.09127	0.0022433	0.0248303	-1.91833
TRAPPC6B	-0.263997	7.16811	-3.0899	0.0022532	0.0249244	-1.9223
SNRPA	0.190964	8.97546	3.08976	0.00225427	0.0249244	-1.92273
KCNIP1	0.233178	4.35509	3.08939	0.00225694	0.0249372	-1.9238
STX3	0.292202	4.56001	3.08926	0.0022579	0.0249372	-1.92418
CLEC10A	-0.328831	4.88757	-3.08902	0.00225963	0.0249426	-1.92487
C14orf79	0.162192	6.56591	3.08875	0.00226158	0.0249504	-1.92565
CAPN5	0.325542	6.76518	3.08832	0.00226471	0.0249683	-1.92689
CALML4	0.343305	6.24498	3.08819	0.00226567	0.0249683	-1.92728
SLC6A1	-0.110147	3.5135	-3.08781	0.0022685	0.0249857	-1.9284
PDGFRA	-0.728823	8.76047	-3.08731	0.00227212	0.0250119	-1.92984
RB1	-0.287173	8.26871	-3.08497	0.00228934	0.0251878	-1.93665
FEZ2	-0.202503	8.20016	-3.084	0.00229649	0.0252413	-1.93946
C1QTNF4	0.230018	3.88585	3.08397	0.00229671	0.0252413	-1.93955
PHOX2B	0.0714866	3.95521	3.08324	0.00230214	0.0252765	-1.94167
PRPF19	0.194285	8.50816	3.0832	0.00230242	0.0252765	-1.94178
CASKIN1	0.14634	5.84177	3.08226	0.00230947	0.02534	-1.94454
RTP5	0.109539	5.22849	3.08053	0.00232237	0.0254677	-1.94956
SORL1	0.414748	10.0442	3.08006	0.00232589	0.0254819	-1.95092
TMEM232	0.230457	3.71953	3.08002	0.0023262	0.0254819	-1.95104
MUC5B	0.671943	5.80544	3.07841	0.00233825	0.0256001	-1.9557
PDE4D	-0.302849	6.91419	-3.07794	0.00234178	0.0256247	-1.95706
NXF3	0.437669	4.59283	3.07754	0.0023448	0.0256429	-1.95822
REN	0.446778	4.64076	3.07738	0.00234599	0.0256429	-1.95868
CYB561D1	-0.170273	7.47988	-3.07413	0.00237065	0.0258985	-1.9681
HSPA6	-0.436005	7.1617	-3.07292	0.00237991	0.0259855	-1.97161
C11orf70	0.554063	5.43874	3.07246	0.00238347	0.0259949	-1.97296
ANXA2P3	-0.145323	6.12765	-3.07239	0.00238394	0.0259949	-1.97314
ARPC1B	-0.340385	10.2514	-3.0723	0.00238464	0.0259949	-1.9734
MNS1	0.399236	6.69854	3.07191	0.00238765	0.0260136	-1.97454
ARL11	-0.274485	3.31081	-3.07145	0.0023912	0.0260286	-1.97588
FAM83G	0.126811	6.39542	3.0714	0.00239161	0.0260286	-1.97603
SOX3	0.112803	4.25274	3.07101	0.00239454	0.0260465	-1.97714
ERI3	0.21462	7.94401	3.07079	0.00239624	0.0260509	-1.97777
RUVBL2	0.216613	9.34193	3.07005	0.00240197	0.0260899	-1.97993
WDR49	0.287176	3.06881	3.06999	0.00240242	0.0260899	-1.9801
FH	0.323263	5.94415	3.06882	0.00241149	0.0261743	-1.98349
MRGPRF	-0.336048	6.27853	-3.06802	0.00241767	0.0262273	-1.9858
B3GNT1	0.244707	7.54126	3.06781	0.00241929	0.0262306	-1.9864
C11orf88	0.403699	3.56063	3.06758	0.00242109	0.0262361	-1.98707
LOXL2	-0.528801	7.57513	-3.0668	0.00242721	0.0262873	-1.98934
LHX2	0.180743	4.08335	3.06664	0.00242843	0.0262873	-1.98979
ZNF837	0.121519	5.00244	3.06512	0.0024403	0.0264016	-1.99419
CHGA	0.299164	4.51062	3.06475	0.00244317	0.0264072	-1.99525
CHAC1	0.196476	5.52252	3.06472	0.00244344	0.0264072	-1.99534
MRO	-0.123926	4.04479	-3.06417	0.00244772	0.0264393	-1.99692
TCF21	0.535673	5.5377	3.06279	0.0024586	0.0265352	-2.00091
MXD3	0.149865	6.8285	3.06271	0.00245923	0.0265352	-2.00115
EFHB	0.424786	3.45897	3.06247	0.0024611	0.0265411	-2.00183
DOC2B	0.122274	5.09812	3.06082	0.00247414	0.0266675	-2.00659
NCKAP1L	-0.387962	6.26319	-3.06059	0.00247597	0.026673	-2.00726
PPP1R1B	0.654253	6.82362	3.06003	0.00248042	0.0267066	-2.00887
CFAP57	0.206996	4.81076	3.05983	0.00248205	0.0267099	-2.00946
CCR6	-0.123573	3.1922	-3.05727	0.00250248	0.0269154	-2.01684
NOC4L	0.15978	6.71973	3.05698	0.0025048	0.0269259	-2.01768
PRR18	0.174541	4.93748	3.0556	0.00251591	0.0270309	-2.02166
WDR16	0.474991	4.29262	3.05467	0.0025234	0.0270873	-2.02434
BATF	-0.173387	6.10815	-3.05461	0.00252385	0.0270873	-2.0245
TTC25	0.370489	4.17099	3.05421	0.00252713	0.0271081	-2.02567
MMP15	0.241383	6.52885	3.05404	0.00252848	0.0271081	-2.02615
FOSL2	-0.371171	7.63541	-3.05304	0.00253662	0.027181	-2.02904
B9D2	0.163194	6.21202	3.05285	0.0025381	0.0271823	-2.02957
DUSP9	0.245672	5.18677	3.04971	0.00256371	0.027442	-2.0386
RBMS3	-0.55697	6.63014	-3.04916	0.00256822	0.0274758	-2.04019
KDELR3	-0.441329	8.55153	-3.04869	0.00257213	0.0275029	-2.04155
CCM2	-0.171053	7.33413	-3.04699	0.00258611	0.0276377	-2.04643
FGF4	0.110135	4.88082	3.04681	0.00258758	0.0276388	-2.04694
ETFDH	-0.267626	5.20726	-3.04604	0.00259394	0.027692	-2.04915
PRICKLE2	-0.364237	6.47169	-3.04468	0.00260529	0.0277985	-2.05308
KRTAP5-AS1	0.0988852	4.73877	3.04375	0.00261301	0.0278661	-2.05574
HEXB	-0.24684	9.77255	-3.04236	0.00262465	0.0279754	-2.05974
SCARF2	-0.23724	6.39062	-3.04196	0.00262799	0.0279924	-2.06089
ZNF618	0.308895	8.5288	3.04184	0.00262902	0.0279924	-2.06124
PPARG	-0.299318	4.52463	-3.04165	0.00263053	0.0279937	-2.06176
EGR2	-0.518911	6.67052	-3.04019	0.00264283	0.0281097	-2.06595
LINC00836	0.0850488	3.50407	3.03946	0.00264898	0.0281603	-2.06804
TUBB2A	-0.46556	7.97777	-3.03827	0.00265905	0.0282524	-2.07146
ZFP2	0.182944	4.31929	3.03791	0.00266216	0.0282705	-2.07251
RECQL5	0.166369	4.45314	3.03766	0.00266424	0.0282777	-2.07321
TNFRSF1B	-0.321961	6.78011	-3.03728	0.00266748	0.0282972	-2.0743
C20orf85	0.801875	4.61819	3.03641	0.00267491	0.028361	-2.0768
MAP3K2	-0.187551	9.86277	-3.03613	0.00267724	0.0283655	-2.07759
LOC100294362	0.156104	3.77135	3.03603	0.00267814	0.0283655	-2.07789
PRR22	0.139667	4.9309	3.03313	0.00270299	0.0286136	-2.0862
NECAB3	0.237439	6.84605	3.03243	0.00270902	0.0286549	-2.0882
PXDC1	-0.289814	8.13685	-3.03234	0.00270973	0.0286549	-2.08844
RGS17	-0.222197	4.58447	-3.03201	0.0027126	0.0286702	-2.08939
NUP62CL	0.404845	4.41821	3.03155	0.00271661	0.0286975	-2.09072
MOCOS	0.393511	5.8883	3.03099	0.00272141	0.0287332	-2.09231
WBSCR27	0.192402	5.56431	3.03072	0.00272378	0.0287431	-2.09309
NAIP	-0.368284	5.74854	-3.03048	0.00272582	0.0287459	-2.09376
RIPPLY3	0.169619	3.36208	3.03036	0.0027269	0.0287459	-2.09412
DNAL4	0.228687	6.82765	3.02999	0.0027301	0.0287612	-2.09517
FAM208A	-0.24057	7.93825	-3.02986	0.00273121	0.0287612	-2.09554
PIH1D3	0.232507	4.00518	3.02941	0.00273514	0.0287769	-2.09683
THY1	-0.508747	8.10571	-3.02936	0.00273555	0.0287769	-2.09697
ILF3	0.366071	6.46162	3.02866	0.00274165	0.028826	-2.09897
PTPRH	0.170983	4.68619	3.0282	0.00274572	0.0288537	-2.1003
ARFIP2	0.194425	8.30103	3.02704	0.0027558	0.0289446	-2.1036
SKIL	-0.424527	9.22539	-3.02681	0.00275787	0.0289511	-2.10427
ABCC9	-0.27984	3.55011	-3.02641	0.00276138	0.0289729	-2.10542
LPAR1	-0.428296	6.74855	-3.02589	0.00276589	0.0290051	-2.10688
DNAH12	0.502257	4.02585	3.02572	0.00276738	0.0290056	-2.10736
ABCC4	0.473042	5.7944	3.02462	0.00277705	0.0290918	-2.1105
TRAF3IP1	0.258961	7.3925	3.02444	0.0027787	0.029094	-2.11103
RSU1	-0.239709	8.22994	-3.0236	0.00278607	0.0291425	-2.11341
SLC34A1	0.0916765	3.78761	3.02359	0.00278622	0.0291425	-2.11346
GJC1	-0.503251	5.91031	-3.02256	0.00279531	0.0292224	-2.11639
FAM129C	-0.158938	4.1887	-3.02156	0.00280422	0.0293003	-2.11925
RCN3	-0.365357	7.17443	-3.02113	0.00280804	0.029325	-2.12047
HCFC1	0.110424	5.92719	3.01979	0.00282002	0.0294348	-2.1243
VLDLR	0.46308	7.13662	3.01877	0.00282914	0.0295148	-2.1272
ERVH-4	0.122524	3.67349	3.01812	0.00283493	0.0295479	-2.12904
TEKT1	0.464641	4.8581	3.01809	0.00283525	0.0295479	-2.12914
IPO13	0.16953	7.15234	3.01707	0.00284439	0.0296278	-2.13203
PNMT	0.145913	5.81377	3.01685	0.00284642	0.0296337	-2.13268
PLEKHO1	-0.284766	7.46848	-3.01594	0.00285464	0.0297039	-2.13527
C10orf35	0.202376	6.71863	3.01523	0.00286107	0.0297554	-2.13729
RTN1	-0.479217	5.1233	-3.01497	0.00286336	0.0297639	-2.13801
ICA1L	0.31124	6.07995	3.01258	0.00288515	0.0299749	-2.14482
OCLN	0.349188	6.32212	3.01217	0.00288891	0.0299986	-2.14599
DDX60L	-0.407456	6.44344	-3.01198	0.00289066	0.0300012	-2.14653
CBX2	0.491079	6.88128	3.0118	0.00289226	0.0300024	-2.14703
TMEM177	0.238187	6.69955	3.01134	0.00289652	0.0300311	-2.14835
MED13L	-0.324114	5.94259	-3.01098	0.00289985	0.0300502	-2.14938
RASGEF1C	0.10768	4.3331	3.01054	0.00290383	0.030076	-2.15062
MED12	0.168804	7.71384	3.00976	0.00291106	0.0301353	-2.15285
EHMT2	0.229439	8.43038	3.00931	0.00291514	0.030157	-2.15411
SLC13A5	0.377259	4.94666	3.00897	0.00291826	0.030157	-2.15507
LOC285147	-0.264398	4.04223	-3.00889	0.00291904	0.030157	-2.15531
NOXA1	0.175572	6.86736	3.00888	0.00291915	0.030157	-2.15534
MDFIC	-0.447103	7.97108	-3.00815	0.00292587	0.030211	-2.15741
PPM1H	0.402386	6.88276	3.00739	0.00293291	0.0302681	-2.15957
PRKCDBP	-0.367682	6.9435	-3.00695	0.00293702	0.0302951	-2.16082
LOC100506730	0.260273	6.17089	3.00531	0.00295223	0.0304364	-2.16546
PITPNC1	0.368805	5.43255	3.00364	0.00296791	0.0305824	-2.17022
FTCD	0.123911	5.5084	3.00265	0.00297723	0.0306627	-2.17303
CCNO	0.377253	5.65922	3.00211	0.00298227	0.030699	-2.17456
C17orf96	0.19512	6.531	3.0017	0.00298613	0.030723	-2.17572
SHANK2	0.45421	6.77071	2.99983	0.00300381	0.0308891	-2.18102
POLR3GL	-0.207846	7.08021	-2.99868	0.00301472	0.0309825	-2.18427
MIR622	0.113022	3.88857	2.99855	0.00301597	0.0309825	-2.18464
C2orf70	0.1308	4.50243	2.99807	0.00302057	0.0310027	-2.18601
LEPRE1	-0.258435	7.92738	-2.99794	0.0030218	0.0310027	-2.18638
TMEM27	0.268641	3.55122	2.99786	0.00302255	0.0310027	-2.1866
SLC2A3	-0.581706	7.21371	-2.99741	0.00302679	0.0310304	-2.18786
LOC100507419	0.0831846	3.7912	2.99718	0.003029	0.0310372	-2.18851
ZNF484	0.0846896	3.58745	2.99674	0.00303322	0.0310646	-2.18976
LOC101927274	0.0844622	3.9047	2.99645	0.00303603	0.0310678	-2.1906
MFNG	-0.251723	5.93113	-2.99623	0.00303813	0.0310678	-2.19122
POMGNT2	0.211039	7.12172	2.99623	0.00303815	0.0310678	-2.19122
ENKD1	0.273727	5.89736	2.99587	0.00304157	0.031087	-2.19223
RIN3	-0.192965	6.99505	-2.995	0.00304991	0.0311564	-2.19469
SMKR1	0.446119	5.79499	2.99449	0.00305477	0.0311884	-2.19612
ZFP64	0.160499	8.32925	2.99435	0.00305614	0.0311884	-2.19652
ACSL4	-0.373617	6.0876	-2.9921	0.0030779	0.0313946	-2.20289
IQCF5	0.0771555	3.45192	2.9912	0.00308665	0.0314646	-2.20544
STX8	-0.192456	8.25948	-2.99107	0.00308789	0.0314646	-2.2058
SF3B4	0.22485	8.56735	2.99047	0.00309374	0.0315083	-2.2075
ZNF282	0.185043	7.09669	2.98832	0.00311478	0.0317065	-2.21358
HYAL3	0.190731	4.56484	2.98756	0.00312221	0.0317651	-2.21572
LOC100128843	0.0856525	4.55289	2.98741	0.00312369	0.0317651	-2.21614
LINC00669	0.0928859	3.41388	2.98703	0.0031274	0.0317868	-2.21721
PRDX6	0.16783	10.847	2.98681	0.00312956	0.0317927	-2.21783
ZNF517	0.0887211	3.83266	2.98661	0.00313152	0.0317966	-2.21839
IGSF11	0.348678	3.97985	2.98592	0.00313839	0.0318504	-2.22035
CCDC40	0.234386	6.45365	2.98499	0.00314752	0.0319269	-2.22296
HN1L	0.214395	5.60886	2.98394	0.0031579	0.032016	-2.22591
ATXN2	0.167602	7.61223	2.9836	0.00316131	0.0320345	-2.22688
TTC7A	-0.176798	6.08552	-2.98328	0.00316445	0.0320393	-2.22777
WDR66	0.346854	4.65391	2.98323	0.00316496	0.0320393	-2.22792
ABCB6	0.223029	7.00976	2.98233	0.00317397	0.0321143	-2.23047
GLIS3-AS1	0.148331	4.19912	2.98176	0.00317964	0.0321555	-2.23207
MNX1-AS1	0.110603	3.3785	2.9813	0.00318419	0.0321854	-2.23335
ZC2HC1C	0.242201	5.82915	2.98098	0.00318749	0.0322026	-2.23428
DKFZp547J222	0.0744968	4.94985	2.9799	0.00319828	0.0322954	-2.23731
HIST2H2AA3	0.138423	4.21746	2.97878	0.00320954	0.0323929	-2.24046
ING1	0.208736	6.61429	2.97859	0.00321145	0.0323938	-2.241
WWC2-AS2	0.0904829	4.35431	2.97845	0.00321284	0.0323938	-2.24139
[truncated: 379 more rows]

## Sheet: SupplTable_04_Caris
Supplementary table 4 Descriptive statistics obtained from NGS, FISH/CISH and IHC in a cohort of serous adenocarcinomas of the fallopian tube, ovary, and peritoneum.
	Method	All samples	Fallopian tube	Ovary	Peritoneum	p-value overall	adjusted p-value (FDR)	N
		N=4054	N=399	N=3286	N=369
primaryTumorSite:						0	0	4054
Fallopian tube		399 (9.84%)	399 (100%)	0 (0.00%)	0 (0.00%)
Ovary		3286 (81.1%)	0 (0.00%)	3286 (100%)	0 (0.00%)
Peritoneum, NOS		369 (9.10%)	0 (0.00%)	0 (0.00%)	369 (100%)
Sampling Site						0	0	4054
Fallopian tube		396 (9.77%)	395 (99.0%)	1 (0.03%)	0 (0.00%)
Ovary		3292 (81.2%)	4 (1.00%)	3284 (99.9%)	4 (1.08%)
Peritoneum, NOS		366 (9.03%)	0 (0.00%)	1 (0.03%)	365 (98.9%)
VHL	NGS					1	1	2032
0		2030 (99.9%)	231 (100%)	1603 (99.9%)	196 (100%)
1		2 (0.10%)	0 (0.00%)	2 (0.12%)	0 (0.00%)
TP53	NGS					0.697	1	2161
0		454 (21.0%)	48 (19.0%)	362 (21.3%)	44 (21.5%)
1		1707 (79.0%)	205 (81.0%)	1341 (78.7%)	161 (78.5%)
STK11	NGS					0.616	1	2091
0		2087 (99.8%)	243 (99.6%)	1643 (99.8%)	201 (100%)
1		4 (0.19%)	1 (0.41%)	3 (0.18%)	0 (0.00%)
SMO 0	NGS	1813 (100%)	204 (100%)	1428 (100%)	181 (100%)	.	.	1813
SMARCB1 0	NGS	2198 (100%)	252 (100%)	1737 (100%)	209 (100%)	.	.	2198
SMAD4	NGS					0.509	1	2199
0		2196 (99.9%)	252 (99.6%)	1733 (99.9%)	211 (100%)
1		3 (0.14%)	1 (0.40%)	2 (0.12%)	0 (0.00%)
RET	NGS					0.212	0.754	2182
0		2181 (100.0%	) 251 (99.6%)	1720 (100%)	210 (100%)
1		1 (0.05%)	1 (0.40%)	0 (0.00%)	0 (0.00%)
RB1	NGS					0.633	1	2166
0		2151 (99.3%)	248 (99.2%)	1695 (99.2%)	208 (100%)
1		15 (0.69%)	2 (0.80%)	13 (0.76%)	0 (0.00%)
PTPN11						1	1	2205
0	NGS	2204 (100.0%	) 254 (100%)	1739 (99.9%)	211 (100%)
1		1 (0.05%)	0 (0.00%)	1 (0.06%)	0 (0.00%)
PTEN	NGS					0.203	0.754	2163
0		2151 (99.4%)	249 (98.8%)	1694 (99.5%)	208 (100%)
1		12 (0.55%)	3 (1.19%)	9 (0.53%)	0 (0.00%)
PIK3CA	NGS					0.452	0.967	2180
0		2121 (97.3%)	249 (98.4%)	1666 (97.1%)	206 (97.6%)
1		59 (2.71%)	4 (1.58%)	50 (2.91%)	5 (2.37%)
PDGFRA 0	NGS	2193 (100%)	251 (100%)	1732 (100%)	210 (100%)	.	.	2193
NRAS	NGS					0.844	1	2203
0		2194 (99.6%)	253 (99.6%)	1732 (99.6%)	209 (99.5%)
1		9 (0.41%)	1 (0.39%)	7 (0.40%)	1 (0.48%)
NPM1 0	NGS	2203 (100%)	254 (100%)	1738 (100%)	211 (100%)	.	.	2203
NOTCH1	NGS					1	1	2164
0		2163 (100.0%	) 247 (100%)	1709 (99.9%)	207 (100%)
1		1 (0.05%)	0 (0.00%)	1 (0.06%)	0 (0.00%)
MPL 0	NGS	2194 (100%)	254 (100%)	1731 (100%)	209 (100%)	.	.	2194
MLH1 0	NGS	2204 (100%)	254 (100%)	1739 (100%)	211 (100%)	.	.	2204
KRAS	NGS					0.789	1	2204
0		2160 (98.0%)	249 (98.4%)	1706 (98.0%)	205 (97.6%)
1		44 (2.00%)	4 (1.58%)	35 (2.01%)	5 (2.38%)
KDR 0	NGS	2195 (100%)	253 (100%)	1732 (100%)	210 (100%)	.	.	2195
JAK3 0	NGS	2173 (100%)	252 (100%)	1715 (100%)	206 (100%)	.	.	2173
JAK2 0	NGS	2209 (100%)	254 (100%)	1744 (100%)	211 (100%)	.	.	2209
IDH1 0	NGS	2209 (100%)	254 (100%)	1744 (100%)	211 (100%)	.	.	2209
HRAS 0	NGS	1903 (100%)	221 (100%)	1495 (100%)	187 (100%)	.	.	1903
HNF1A	NGS					0.759	1	2013
0		2007 (99.7%)	233 (99.6%)	1583 (99.7%)	191 (100%)
1		6 (0.30%)	1 (0.43%)	5 (0.31%)	0 (0.00%)
GNAS 0	NGS	2209 (100%)	254 (100%)	1744 (100%)	211 (100%)	.	.	2209
GNAQ 0	NGS	1773 (100%)	216 (100%)	1391 (100%)	166 (100%)	.	.	1773
GNA11 0	NGS	1866 (100%)	216 (100%)	1474 (100%)	176 (100%)	.	.	1866
FLT3	NGS					1	1	2196
0		2195 (100.0%	) 251 (100%)	1733 (99.9%)	211 (100%)
1		1 (0.05%)	0 (0.00%)	1 (0.06%)	0 (0.00%)
FGFR2	NGS					0.377	0.954	2200
0		2192 (99.6%)	250 (99.2%)	1732 (99.7%)	210 (100%)
1		8 (0.36%)	2 (0.79%)	6 (0.35%)	0 (0.00%)
FGFR1 0	NGS	2209 (100%)	254 (100%)	1744 (100%)	211 (100%)	.	.	2209
FBXW7	NGS					0.395	0.954	2196
0		2181 (99.3%)	252 (100%)	1721 (99.3%)	208 (99.0%)
1		15 (0.68%)	0 (0.00%)	13 (0.75%)	2 (0.95%)
ERBB4 0	NGS	2195 (100%)	252 (100%)	1732 (100%)	211 (100%)	.	.	2195
ERBB2	NGS					1	1	2177
0		2176 (100.0%	) 251 (100%)	1715 (99.9%)	210 (100%)
1		1 (0.05%)	0 (0.00%)	1 (0.06%)	0 (0.00%)
EGFR 0	NGS	2200 (100%)	253 (100%)	1736 (100%)	211 (100%)	.	.	2200
CTNNB1	NGS					0.674	1	2208
0		2200 (99.6%)	253 (99.6%)	1737 (99.7%)	210 (99.5%)
1		8 (0.36%)	1 (0.39%)	6 (0.34%)	1 (0.47%)
CSF1R	NGS					1	1	2199
0		2198 (100.0%	) 252 (100%)	1736 (99.9%)	210 (100%)
1		1 (0.05%)	0 (0.00%)	1 (0.06%)	0 (0.00%)
cMET 0	NGS	2165 (100%)	245 (100%)	1711 (100%)	209 (100%)	.	.	2165
c-KIT 0	NGS	2188 (100%)	251 (100%)	1728 (100%)	209 (100%)	.	.	2188
CDH1 0	NGS	2202 (100%)	254 (100%)	1739 (100%)	209 (100%)	.	.	2202
BRAF	NGS					0.378	0.954	2208
0		2200 (99.6%)	252 (99.2%)	1737 (99.7%)	211 (100%)
1		8 (0.36%)	2 (0.79%)	6 (0.34%)	0 (0.00%)
ATM	NGS					0.373	0.954	2161
0		2153 (99.6%)	242 (99.2%)	1704 (99.6%)	207 (100%)
1		8 (0.37%)	2 (0.82%)	6 (0.35%)	0 (0.00%)
APC	NGS					1	1	2169
0		2149 (99.1%)	246 (99.2%)	1697 (99.1%)	206 (99.0%)
1		20 (0.92%)	2 (0.81%)	16 (0.93%)	2 (0.96%)
ALK 0	NGS	2208 (100%)	254 (100%)	1743 (100%)	211 (100%)	.	.	2208
AKT1	NGS					1	1	2204
0		2200 (99.8%)	254 (100%)	1735 (99.8%)	211 (100%)
1		4 (0.18%)	0 (0.00%)	4 (0.23%)	0 (0.00%)
ABL1	NGS					1	1	2122
0		2121 (100.0%	) 241 (100%)	1674 (99.9%)	206 (100%)
1		1 (0.05%)	0 (0.00%)	1 (0.06%)	0 (0.00%)
TUBB3 loss	IHC					0.257	0.86	3518
0		1442 (41.0%)	164 (44.4%)	1135 (40.3%)	143 (42.7%)
1		2076 (59.0%)	205 (55.6%)	1679 (59.7%)	192 (57.3%)
TS loss	IHC					<0.001	<0.001	2992
0		1782 (59.6%)	198 (60.9%)	1465 (60.8%)	119 (45.9%)
1		1210 (40.4%)	127 (39.1%)	943 (39.2%)	140 (54.1%)
TOPO1	IHC					0.793	1	3799
0		2177 (57.3%)	214 (56.8%)	1769 (57.5%)	194 (55.7%)
1		1622 (42.7%)	163 (43.2%)	1305 (42.5%)	154 (44.3%)
TOP2A	IHC					<0.001	<0.001	3584
0		765 (21.3%)	68 (18.6%)	592 (20.4%)	105 (32.5%)
1		2819 (78.7%)	298 (81.4%)	2303 (79.6%)	218 (67.5%)
TLE3	IHC					0.673	1	3106
0		2669 (85.9%)	253 (84.3%)	2162 (86.2%)	254 (85.5%)
1		437 (14.1%)	47 (15.7%)	347 (13.8%)	43 (14.5%)
SPARC Polyclonal	IHC					0.851	1	2809
0		2477 (88.2%)	205 (89.1%)	2044 (88.0%)	228 (88.7%)
1		332 (11.8%)	25 (10.9%)	278 (12.0%)	29 (11.3%)
SPARC Monoclonal	IHC					0.571	1	2649
0		2212 (83.5%)	176 (84.2%)	1838 (83.7%)	198 (81.1%)
1		437 (16.5%)	33 (15.8%)	358 (16.3%)	46 (18.9%)
SPARC	IHC					1	1	43
0		27 (62.8%)	1 (100%)	26 (61.9%)	0 (.%)
1		16 (37.2%)	0 (0.00%)	16 (38.1%)	0 (.%)
RRM1 loss	IHC					0.002	0.018	3486
0		858 (24.6%)	91 (27.1%)	714 (25.2%)	53 (16.7%)
1		2628 (75.4%)	245 (72.9%)	2118 (74.8%)	265 (83.3%)
PTEN loss	IHC					0.006	0.051	4004
0		2713 (67.8%)	295 (74.9%)	2173 (66.9%)	245 (67.3%)
1		1291 (32.2%)	99 (25.1%)	1073 (33.1%)	119 (32.7%)
PR	IHC					<0.001	<0.001	4046
0		3043 (75.2%)	320 (80.4%)	2415 (73.6%)	308 (83.7%)
1		1003 (24.8%)	78 (19.6%)	865 (26.4%)	60 (16.3%)
PGP	IHC					0.403	0.954	3068
0		2836 (92.4%)	266 (94.3%)	2322 (92.3%)	248 (91.5%)
1		232 (7.56%)	16 (5.67%)	193 (7.67%)	23 (8.49%)
PDGFR	IHC					1	1	219
0		188 (85.8%)	4 (100%)	183 (85.5%)	1 (100%)
1		31 (14.2%)	0 (0.00%)	31 (14.5%)	0 (0.00%)
PD.1	IHC					0.458	0.975	1319
0		395 (29.9%)	55 (33.5%)	308 (29.7%)	32 (26.9%)
1		924 (70.1%)	109 (66.5%)	728 (70.3%)	87 (73.1%)
MGMT loss	IHC					0.419	0.954	3368
0		2652 (78.7%)	235 (77.0%)	2169 (78.6%)	248 (81.3%)
1		716 (21.3%)	70 (23.0%)	589 (21.4%)	57 (18.7%)
IGF1R	IHC					0.053	0.301	889
0		325 (36.6%)	15 (24.2%)	271 (36.8%)	39 (43.3%)
1		564 (63.4%)	47 (75.8%)	466 (63.2%)	51 (56.7%)
Her2/Neu	IHC					0.989	1	3842
0		3775 (98.3%)	378 (98.2%)	3045 (98.3%)	352 (98.3%)
1		67 (1.74%)	7 (1.82%)	54 (1.74%)	6 (1.68%)
ERCC1 loss	IHC					0.277	0.876	3137
0		477 (15.2%)	40 (12.5%)	397 (15.7%)	40 (13.9%)
1		2660 (84.8%)	279 (87.5%)	2134 (84.3%)	247 (86.1%)
ER	IHC					0.049	0.301	4053
0		2059 (50.8%)	206 (51.6%)	1688 (51.4%)	165 (44.7%)
1		1994 (49.2%)	193 (48.4%)	1597 (48.6%)	204 (55.3%)
EGFR	IHC					0.078	0.371	1038
0		573 (55.2%)	79 (59.0%)	450 (55.8%)	44 (44.9%)
1		465 (44.8%)	55 (41.0%)	356 (44.2%)	54 (55.1%)
cMET	IHC					0.071	0.365	3171
0		3032 (95.6%)	292 (96.4%)	2457 (95.8%)	283 (93.1%)
1		139 (4.38%)	11 (3.63%)	107 (4.17%)	21 (6.91%)
c-kit	IHC					1	1	220
0		213 (96.8%)	4 (100%)	208 (96.7%)	1 (100%)
1		7 (3.18%)	0 (0.00%)	7 (3.26%)	0 (0.00%)
BCRP	IHC					0.029	0.209	258
0		58 (22.5%)	4 (50.0%)	53 (21.3%)	1 (100%)
1		200 (77.5%)	4 (50.0%)	196 (78.7%)	0 (0.00%)
Androgen Receptor	IHC	:				0.123	0.502	2541
0		1651 (65.0%)	148 (59.2%)	1363 (65.7%)	140 (64.5%)
1		890 (35.0%)	102 (40.8%)	711 (34.3%)	77 (35.5%)
ALK	IHC					0.622	1	521
0		465 (89.3%)	71 (92.2%)	354 (88.9%)	40 (87.0%)
1		56 (10.7%)	6 (7.79%)	44 (11.1%)	6 (13.0%)
TOP2A	FISH					1	1	163
0		155 (95.1%)	9 (100%)	126 (94.7%)	20 (95.2%)
1		8 (4.91%)	0 (0.00%)	7 (5.26%)	1 (4.76%)
PIK3CA	FISH					0.899	1	155
0		51 (32.9%)	3 (27.3%)	41 (32.8%)	7 (36.8%)
1		104 (67.1%)	8 (72.7%)	84 (67.2%)	12 (63.2%)
Her2/Neu	FISH					0.358	0.955	1077
0		1014 (94.2%)	68 (90.7%)	842 (94.3%)	104 (95.4%)
1		63 (5.85%)	7 (9.33%)	51 (5.71%)	5 (4.59%)
cMET	FISH					1	1	460
0		445 (96.7%)	35 (97.2%)	356 (96.7%)	54 (96.4%)
1		15 (3.26%)	1 (2.78%)	12 (3.26%)	2 (3.57%)
Her2	CISH					0.104	0.455	2303
0		2246 (97.5%)	260 (96.7%)	1772 (97.4%)	214 (99.5%)
1		57 (2.48%)	9 (3.35%)	47 (2.58%)	1 (0.47%)
cMET	CISH					1	1	1370
0		1365 (99.6%)	157 (100%)	1081 (99.5%)	127 (100%)
1		5 (0.36%)	0 (0.00%)	5 (0.46%)	0 (0.00%)
